# Supplementary material for: Metatranscriptomic and metabolite profiling reveals vertical heterogeneity within a Zygnema green algal mat from Svalbard (High Arctic)
Source: Environ Microbiol. 2019 Sep 11;21(11):4283–99. doi: 10.1111/1462-2920.14788 (PMC6899726; doi:10.1111/1462-2920.14788)
Supplement: Supplementary file 2 — Table S1. Supporting Information [file EMI-21-4283-s002.xlsx]

## Sheet: Tab_Anno
Transcript ID	SwissProt Annotation	E-value
TR1|c0_g1	NA	NA
TR10|c0_g1	NA	NA
TR100|c0_g1	Chloride channel protein CLC-d	1.82e-82
TR1000|c0_g1	NA	NA
TR10000|c0_g1	NA	NA
TR10000|c0_g2	Probable mediator of RNA polymerase II transcription subunit 26c	1.06e-12
TR10000|c0_g3	Probable mediator of RNA polymerase II transcription subunit 26c	1.92e-13
TR10001|c0_g1	Peptidyl-prolyl cis-trans isomerase E	2.65e-19
TR10001|c0_g2	Peptidyl-prolyl cis-trans isomerase E	7.41e-30
TR10002|c0_g1	Dihydrolipoyllysine-residue acetyltransferase component 1 of pyruvate dehydrogenase complex, mitochondrial	9.29e-88
TR10002|c0_g2	Dihydrolipoyllysine-residue acetyltransferase component 1 of pyruvate dehydrogenase complex, mitochondrial	1.5e-47
TR10003|c0_g1	Glutamyl-tRNA(Gln) amidotransferase subunit C, chloroplastic/mitochondrial {ECO:0000255|HAMAP-Rule:MF_03149}	3.28e-21
TR10004|c0_g1	Putative D-cysteine desulfhydrase 1, mitochondrial	5.7e-157
TR10004|c0_g2	Putative D-cysteine desulfhydrase 1, mitochondrial	2.99e-142
TR10004|c0_g3	NA	NA
TR10004|c0_g4	Putative D-cysteine desulfhydrase 1, mitochondrial	1.67e-142
TR10004|c0_g5	Putative D-cysteine desulfhydrase 1, mitochondrial	1.05e-156
TR10004|c0_g6	Putative D-cysteine desulfhydrase 1, mitochondrial	1.57e-142
TR10004|c0_g7	Putative D-cysteine desulfhydrase 1, mitochondrial	3.64e-146
TR10004|c0_g8	NA	NA
TR10005|c0_g1	NA	NA
TR10005|c0_g2	NA	NA
TR10006|c0_g1	NA	NA
TR10007|c0_g1	Alpha-1,4 glucan phosphorylase L-2 isozyme, chloroplastic/amyloplastic	1.38e-75
TR10008|c0_g1	NA	NA
TR10008|c0_g2	NA	NA
TR10009|c0_g1	Proteasome subunit beta type-3	9.36e-108
TR1001|c0_g1	NA	NA
TR10010|c0_g1	NA	NA
TR10010|c0_g2	NA	NA
TR10010|c0_g3	NA	NA
TR10011|c0_g1	NA	NA
TR10012|c0_g1	NA	NA
TR10012|c0_g2	NA	NA
TR10012|c0_g3	NA	NA
TR10013|c0_g1	NA	NA
TR10013|c0_g2	NA	NA
TR10014|c0_g1	Succinate dehydrogenase [ubiquinone] iron-sulfur subunit 2, mitochondrial	1.45e-93
TR10014|c1_g1	NA	NA
TR10015|c0_g1	NA	NA
TR10015|c0_g2	NA	NA
TR10016|c0_g1	Ubiquitin-60S ribosomal protein L40	4.3e-86
TR10016|c0_g2	Ubiquitin-60S ribosomal protein L40	1.89e-86
TR10017|c0_g1	NA	NA
TR10017|c0_g2	NA	NA
TR10018|c0_g1	NA	NA
TR10018|c0_g2	NA	NA
TR10019|c0_g1	Leucine aminopeptidase 3, chloroplastic	1.47e-135
TR10019|c0_g2	Leucine aminopeptidase 1	6.66e-111
TR1002|c0_g1	NA	NA
TR10020|c0_g1	NA	NA
TR10020|c1_g1	NA	NA
TR10020|c1_g2	NA	NA
TR10021|c0_g1	50S ribosomal protein L31, chloroplastic	5.5e-30
TR10021|c0_g2	50S ribosomal protein L31, chloroplastic	3.02e-29
TR10021|c0_g3	50S ribosomal protein L31, chloroplastic	2.06e-30
TR10021|c0_g4	50S ribosomal protein L31, chloroplastic	2.06e-30
TR10022|c0_g1	NA	NA
TR10022|c0_g2	NA	NA
TR10022|c0_g3	NA	NA
TR10022|c0_g4	NA	NA
TR10023|c0_g1	NA	NA
TR10023|c0_g2	NA	NA
TR10023|c0_g3	NA	NA
TR10024|c0_g1	Enolase	0
TR10025|c0_g1	NA	NA
TR10026|c0_g1	NA	NA
TR10027|c0_g1	NA	NA
TR10028|c0_g1	NA	NA
TR10029|c0_g1	NA	NA
TR1003|c0_g1	NA	NA
TR10030|c0_g1	NA	NA
TR10031|c0_g1	NA	NA
TR10032|c0_g1	Beta-catenin-like protein 1	6.02e-28
TR10033|c0_g1	GMP synthase [glutamine-hydrolyzing] {ECO:0000255|HAMAP-Rule:MF_00344}	2.39e-42
TR10034|c0_g1	NA	NA
TR10035|c0_g1	Sodium-dependent phosphate transporter 2	8.88e-13
TR10036|c0_g1	NA	NA
TR10037|c0_g1	NA	NA
TR10038|c0_g1	Translocase of chloroplast 120, chloroplastic	9.93e-42
TR10039|c0_g1	NA	NA
TR1004|c0_g1	NA	NA
TR10040|c0_g1	Phosphatidate cytidylyltransferase, mitochondrial	5.35e-24
TR10041|c0_g1	NA	NA
TR10042|c0_g1	NA	NA
TR10043|c0_g1	NA	NA
TR10044|c0_g1	NA	NA
TR10045|c0_g1	NA	NA
TR10046|c0_g1	40S ribosomal protein S17-3	7.1e-29
TR10047|c0_g1	NA	NA
TR10048|c0_g1	NA	NA
TR10049|c0_g1	NA	NA
TR1005|c0_g1	NA	NA
TR10050|c0_g1	Uridine diphosphate glucose pyrophosphatase	2.15e-37
TR10051|c0_g1	NA	NA
TR10052|c0_g1	NA	NA
TR10053|c0_g1	NA	NA
TR10054|c0_g1	NA	NA
TR10055|c0_g1	Probable cytochrome P450 6a14	4.6e-14
TR10056|c0_g1	NA	NA
TR10057|c0_g1	Heat shock 70 kDa protein 8	6.6e-35
TR10058|c0_g1	Beta-adaptin-like protein A	8.88e-110
TR10059|c0_g1	NA	NA
TR1006|c0_g1	NA	NA
TR10060|c0_g1	NA	NA
TR10061|c0_g1	NA	NA
TR10062|c0_g1	NA	NA
TR10063|c0_g1	NA	NA
TR10064|c0_g1	NA	NA
TR10065|c0_g1	NA	NA
TR10066|c0_g1	NA	NA
TR10067|c0_g1	NA	NA
TR10068|c0_g1	NA	NA
TR10069|c0_g1	NA	NA
TR1007|c0_g1	NA	NA
TR10070|c0_g1	NA	NA
TR10071|c0_g1	NA	NA
TR10072|c0_g1	NA	NA
TR10073|c0_g1	NA	NA
TR10074|c0_g1	NA	NA
TR10075|c0_g1	NA	NA
TR10076|c0_g1	Rhodanese-like domain-containing protein 4, chloroplastic	6.21e-12
TR10077|c0_g1	NA	NA
TR10078|c0_g1	Protein translocase subunit SecY {ECO:0000255|HAMAP-Rule:MF_01465}	8.62e-19
TR10079|c0_g1	NA	NA
TR1008|c0_g1	NA	NA
TR10080|c0_g1	NA	NA
TR10081|c0_g1	NA	NA
TR10082|c0_g1	NA	NA
TR10083|c0_g1	NA	NA
TR10084|c0_g1	NA	NA
TR10085|c0_g1	NA	NA
TR10086|c0_g1	NA	NA
TR10087|c0_g1	NA	NA
TR10088|c0_g1	NA	NA
TR10089|c0_g1	NA	NA
TR1009|c0_g1	40S ribosomal protein S3-A	4.85e-59
TR10090|c0_g1	NA	NA
TR10091|c0_g1	NA	NA
TR10092|c0_g1	L-xylulose reductase {ECO:0000250|UniProtKB:Q7Z4W1}	5.01e-16
TR10093|c0_g1	Glucose-6-phosphate isomerase 1, chloroplastic	2.75e-47
TR10094|c0_g1	Multiple RNA-binding domain-containing protein 1	1.3e-24
TR10095|c0_g1	NA	NA
TR10096|c0_g1	NA	NA
TR10097|c0_g1	NA	NA
TR10098|c0_g1	NA	NA
TR10099|c0_g1	NA	NA
TR101|c0_g1	NA	NA
TR1010|c0_g1	NA	NA
TR10100|c0_g1	Diflavin flavoprotein A 1	3.26e-32
TR10101|c0_g1	Inositol phosphorylceramide glucuronosyltransferase 1 {ECO:0000303|PubMed:25122154}	7.22e-15
TR10102|c0_g1	NA	NA
TR10103|c0_g1	NA	NA
TR10104|c0_g1	NA	NA
TR10105|c0_g1	NA	NA
TR10106|c0_g1	NA	NA
TR10106|c0_g2	NA	NA
TR10107|c0_g1	NA	NA
TR10108|c0_g1	NA	NA
TR10109|c0_g1	Presenilin-like protein At2g29900	4.18e-27
TR1011|c0_g1	Protein SPIRRIG {ECO:0000303|PubMed:19392685}	7.99e-56
TR10110|c0_g1	NA	NA
TR10111|c0_g1	NA	NA
TR10112|c0_g1	NA	NA
TR10113|c0_g1	NA	NA
TR10114|c0_g1	Arabinosyltransferase XEG113 {ECO:0000305}	6.03e-24
TR10115|c0_g1	NADP-specific glutamate dehydrogenase	9.65e-31
TR10116|c0_g1	ATP-dependent RNA helicase DDX39A	1.66e-49
TR10117|c0_g1	NA	NA
TR10118|c0_g1	NA	NA
TR10119|c0_g1	NA	NA
TR1012|c0_g1	NA	NA
TR10120|c0_g1	Proteasome subunit alpha type-4	8.21e-34
TR10121|c0_g1	NA	NA
TR10122|c0_g1	NA	NA
TR10123|c0_g1	Carboxynorspermidine synthase {ECO:0000303|PubMed:19196710}	2.23e-11
TR10124|c0_g1	NA	NA
TR10125|c0_g1	60S ribosomal protein L36	2.08e-38
TR10126|c0_g1	NA	NA
TR10127|c0_g1	NA	NA
TR10128|c0_g1	NA	NA
TR10129|c0_g1	NA	NA
TR1013|c0_g1	NA	NA
TR10130|c0_g1	NA	NA
TR10131|c0_g1	NA	NA
TR10132|c0_g1	NA	NA
TR10133|c0_g1	Bifunctional dTDP-4-dehydrorhamnose 3,5-epimerase/dTDP-4-dehydrorhamnose reductase {ECO:0000305}	3.15e-28
TR10134|c0_g1	NA	NA
TR10135|c0_g1	NA	NA
TR10136|c0_g1	NA	NA
TR10137|c0_g1	NA	NA
TR10138|c0_g1	NA	NA
TR10139|c0_g1	NA	NA
TR1014|c0_g1	NA	NA
TR10140|c0_g1	NA	NA
TR10141|c0_g1	NA	NA
TR10142|c0_g1	NA	NA
TR10143|c0_g1	NA	NA
TR10143|c0_g2	NA	NA
TR10144|c0_g1	NA	NA
TR10145|c0_g1	NA	NA
TR10146|c0_g1	Ubiquitin-40S ribosomal protein S27a-1	6.17e-29
TR10147|c0_g1	NA	NA
TR10148|c0_g1	NA	NA
TR10149|c0_g1	NA	NA
TR1015|c0_g1	NA	NA
TR10150|c0_g1	NA	NA
TR10151|c0_g1	NA	NA
TR10152|c0_g1	Magnesium-chelatase subunit H	6.22e-14
TR10153|c0_g1	NA	NA
TR10154|c0_g1	NA	NA
TR10155|c0_g1	UMP-CMP kinase {ECO:0000255|HAMAP-Rule:MF_03172}	5.47e-12
TR10156|c0_g1	NA	NA
TR10157|c0_g1	NA	NA
TR10158|c0_g1	NA	NA
TR10159|c0_g1	NA	NA
TR1016|c0_g1	NA	NA
TR1016|c1_g1	NA	NA
TR10160|c0_g1	NA	NA
TR10161|c0_g1	NA	NA
TR10162|c0_g1	NA	NA
TR10163|c0_g1	NA	NA
TR10164|c0_g1	NA	NA
TR10165|c0_g1	NA	NA
TR10166|c0_g1	NA	NA
TR10167|c0_g1	NA	NA
TR10167|c1_g1	NA	NA
TR10168|c0_g1	NA	NA
TR10169|c0_g1	NA	NA
TR1017|c0_g1	NA	NA
TR10170|c0_g1	NA	NA
TR10171|c0_g1	NA	NA
TR10172|c0_g1	NA	NA
TR10173|c0_g1	NA	NA
TR10174|c0_g1	NA	NA
TR10175|c0_g1	Pre-mRNA-processing-splicing factor 8	3.6e-61
TR10176|c0_g1	NA	NA
TR10177|c0_g1	NA	NA
TR10178|c0_g1	Phosphorylase b kinase regulatory subunit alpha, liver isoform	2.8e-25
TR10179|c0_g1	NA	NA
TR1018|c0_g1	NA	NA
TR10180|c0_g1	NA	NA
TR10181|c0_g1	Beta-glucosidase 12 {ECO:0000305}	1.64e-22
TR10182|c0_g1	NA	NA
TR10183|c0_g1	AP-2 complex subunit sigma	1.09e-35
TR10184|c0_g1	NA	NA
TR10184|c1_g1	NA	NA
TR10185|c0_g1	NA	NA
TR10186|c0_g1	Probable glycosyltransferase 2 {ECO:0000305}	2.71e-62
TR10187|c0_g1	NA	NA
TR10187|c0_g2	NA	NA
TR10188|c0_g1	NA	NA
TR10189|c0_g1	NA	NA
TR1019|c0_g1	NA	NA
TR10190|c0_g1	Acidic mammalian chitinase	4.49e-15
TR10191|c0_g1	NA	NA
TR10192|c0_g1	Transmembrane 9 superfamily member 3	7.66e-25
TR10193|c0_g1	NA	NA
TR10194|c0_g1	NA	NA
TR10195|c0_g1	D-aspartate oxidase 2	6.26e-15
TR10196|c0_g1	31-O-demethyl-FK506 methyltransferase FkbM	1.96e-29
TR10197|c0_g1	Toxin YoeB	3.53e-28
TR10198|c0_g1	NA	NA
TR10199|c0_g1	NA	NA
TR102|c0_g1	B-box zinc finger protein 24 {ECO:0000303|PubMed:19920209}	2.28e-46
TR1020|c0_g1	NA	NA
TR10200|c0_g1	NA	NA
TR10201|c0_g1	NA	NA
TR10202|c0_g1	NA	NA
TR10203|c0_g1	NA	NA
TR10204|c0_g1	Probable receptor-like protein kinase At5g59700	1.31e-49
TR10205|c0_g1	NA	NA
TR10206|c0_g1	NA	NA
TR10207|c0_g1	NA	NA
TR10208|c0_g1	NA	NA
TR10209|c0_g1	NA	NA
TR1021|c0_g1	Potassium-transporting ATPase ATP-binding subunit {ECO:0000255|HAMAP-Rule:MF_00285}	5.01e-64
TR10210|c0_g1	NA	NA
TR10211|c0_g1	NA	NA
TR10212|c0_g1	NA	NA
TR10213|c0_g1	NA	NA
TR10214|c0_g1	NA	NA
TR10215|c0_g1	Bax inhibitor 1	1.58e-32
TR10216|c0_g1	NA	NA
TR10217|c0_g1	NA	NA
TR10218|c0_g1	NA	NA
TR10219|c0_g1	NA	NA
TR1022|c0_g1	NA	NA
TR10220|c0_g1	NA	NA
TR10221|c0_g1	Replication factor C subunit 3	1.98e-40
TR10222|c0_g1	Ankyrin-3	4.61e-19
TR10223|c0_g1	NA	NA
TR10224|c0_g1	NA	NA
TR10225|c0_g1	NA	NA
TR10226|c0_g1	NA	NA
TR10227|c0_g1	NA	NA
TR10228|c0_g1	NA	NA
TR10229|c0_g1	NA	NA
TR1023|c0_g1	NA	NA
TR10230|c0_g1	NA	NA
TR10231|c0_g1	NA	NA
TR10232|c0_g1	NA	NA
TR10233|c0_g1	NA	NA
TR10234|c0_g1	NA	NA
TR10235|c0_g1	NA	NA
TR10236|c0_g1	Nucleoside diphosphate kinase B	4.73e-55
TR10237|c0_g1	ATP-dependent RNA helicase DBP3	5.13e-30
TR10238|c0_g1	NA	NA
TR10239|c0_g1	NA	8.33e-62^.^.
TR1024|c0_g1	NA	NA
TR10240|c0_g1	NA	NA
TR10241|c0_g1	NA	NA
TR10242|c0_g1	NA	NA
TR10243|c0_g1	Pseudouridine-5'-phosphate glycosidase {ECO:0000255|HAMAP-Rule:MF_01876}	5.02e-44
TR10244|c0_g1	NA	NA
TR10245|c0_g1	Dephospho-CoA kinase	5.4e-13
TR10246|c0_g1	NA	NA
TR10247|c0_g1	NA	NA
TR10248|c0_g1	NA	NA
TR10249|c0_g1	NA	NA
TR1025|c0_g1	NA	NA
TR10250|c0_g1	NA	NA
TR10251|c0_g1	NA	NA
TR10252|c0_g1	NA	NA
TR10253|c0_g1	NA	NA
TR10254|c0_g1	UDP-galactose:fucoside alpha-3-galactosyltransferase	5.03e-13
TR10255|c0_g1	NA	NA
TR10256|c0_g1	NA	NA
TR10257|c0_g1	NA	NA
TR10258|c0_g1	GTP-binding protein YPTC1	1.11e-116
TR10259|c0_g1	NA	NA
TR10259|c1_g1	NA	NA
TR1026|c0_g1	NA	NA
TR10260|c0_g1	NA	NA
TR10261|c0_g1	Cation-chloride cotransporter 1	9.97e-28
TR10262|c0_g1	NA	NA
TR10263|c0_g1	NA	NA
TR10264|c0_g1	NA	NA
TR10265|c0_g1	NA	NA
TR10266|c0_g1	Dynein heavy chain, cytoplasmic	1.19e-15
TR10267|c0_g1	NA	NA
TR10268|c0_g1	NA	NA
TR10269|c0_g1	NA	NA
TR1027|c0_g1	NA	NA
TR10270|c0_g1	NA	NA
TR10271|c0_g1	D-xylose-proton symporter-like 3, chloroplastic	2.52e-14
TR10272|c0_g1	NA	NA
TR10273|c0_g1	NA	NA
TR10274|c0_g1	NA	NA
TR10275|c0_g1	NA	NA
TR10276|c0_g1	DnaJ protein ERDJ2A	1.51e-66
TR10277|c0_g1	NA	NA
TR10278|c0_g1	NA	NA
TR10279|c0_g1	NA	NA
TR1028|c0_g1	NA	NA
TR10280|c0_g1	Kynurenine--oxoglutarate transaminase 3	2.94e-23
TR10281|c0_g1	NA	NA
TR10281|c0_g2	NA	NA
TR10282|c0_g1	Pyrophosphate--fructose 6-phosphate 1-phosphotransferase subunit beta 1 {ECO:0000255|HAMAP-Rule:MF_03185}	7.39e-62
TR10283|c0_g1	NA	NA
TR10284|c0_g1	NA	NA
TR10285|c0_g1	NA	NA
TR10286|c0_g1	NA	NA
TR10287|c0_g1	NA	NA
TR10288|c0_g1	NA	NA
TR10289|c0_g1	NA	NA
TR1029|c0_g1	NA	NA
TR10290|c0_g1	Glyceraldehyde-3-phosphate dehydrogenase, chloroplastic	2.86e-63
TR10291|c0_g1	NA	NA
TR10292|c0_g1	NA	NA
TR10293|c0_g1	NA	NA
TR10294|c0_g1	NA	NA
TR10295|c0_g1	NA	NA
TR10296|c0_g1	NA	NA
TR10297|c0_g1	NA	NA
TR10298|c0_g1	NA	NA
TR10299|c0_g1	NA	NA
TR103|c0_g1	NA	NA
TR1030|c0_g1	NA	NA
TR10300|c0_g1	NA	NA
TR10301|c0_g1	NA	NA
TR10302|c0_g1	NA	NA
TR10303|c0_g1	NA	NA
TR10304|c0_g1	NA	NA
TR10305|c0_g1	NA	NA
TR10306|c0_g1	NA	NA
TR10307|c0_g1	NA	NA
TR10308|c0_g1	ABC transporter B family member 26, chloroplastic	2.79e-31
TR10309|c0_g1	NA	NA
TR1031|c0_g1	NA	NA
TR1031|c0_g2	NA	NA
TR10310|c0_g1	NA	NA
TR10310|c0_g2	NA	NA
TR10311|c0_g1	Uroporphyrinogen decarboxylase 1, chloroplastic	8.28e-71
TR10311|c0_g2	Uroporphyrinogen decarboxylase 1, chloroplastic	3.82e-71
TR10312|c0_g1	NA	NA
TR10312|c0_g2	Chloroplast sensor kinase, chloroplastic {ECO:0000303|PubMed:18632566}	1.89e-31
TR10312|c0_g3	NA	NA
TR10312|c0_g4	NA	NA
TR10312|c0_g5	NA	NA
TR10313|c0_g1	Oxygen-evolving enhancer protein 1, chloroplastic	1.12e-57
TR10313|c0_g2	Oxygen-evolving enhancer protein 1, chloroplastic	1.12e-57
TR10313|c0_g3	Oxygen-evolving enhancer protein 1, chloroplastic	1.12e-57
TR10313|c1_g1	Oxygen-evolving enhancer protein 1, chloroplastic	1.41e-16
TR10314|c0_g1	Metacaspase-4	4.56e-75
TR10314|c0_g2	Metacaspase-4	5.48e-62
TR10315|c0_g1	NA	NA
TR10315|c0_g2	NA	NA
TR10315|c0_g3	NA	NA
TR10316|c0_g1	NA	NA
TR10316|c0_g2	NA	NA
TR10316|c0_g3	NA	NA
TR10317|c1_g1	Histone H2A	1.61e-53
TR10318|c0_g1	NA	NA
TR10318|c0_g2	NA	NA
TR10319|c0_g1	NA	NA
TR10319|c0_g2	NA	NA
TR1032|c0_g1	NA	NA
TR10320|c1_g1	NA	NA
TR10320|c1_g2	1-aminocyclopropane-1-carboxylate synthase 8	3.21e-81
TR10321|c0_g1	NA	NA
TR10321|c0_g2	NA	NA
TR10322|c0_g1	Peptidyl-prolyl cis-trans isomerase, chloroplastic	1.27e-164
TR10322|c0_g2	Peptidyl-prolyl cis-trans isomerase, chloroplastic	8.36e-163
TR10322|c0_g3	Peptidyl-prolyl cis-trans isomerase CYP38, chloroplastic	7.74e-42
TR10323|c0_g1	RNA-binding protein 48	7.13e-36
TR10323|c0_g2	NA	NA
TR10324|c0_g1	NA	NA
TR10324|c0_g2	NA	NA
TR10325|c0_g1	NLR family CARD domain-containing protein 3	2.79e-25
TR10325|c0_g2	NLR family CARD domain-containing protein 3	3.87e-40
TR10325|c0_g3	NLR family CARD domain-containing protein 3	6.77e-23
TR10326|c0_g1	NA	NA
TR10326|c1_g1	NA	NA
TR10326|c1_g2	NA	NA
TR10326|c2_g1	YlmG homolog protein 2, chloroplastic {ECO:0000305}	4.14e-34
TR10326|c2_g2	YlmG homolog protein 2, chloroplastic {ECO:0000305}	1.78e-34
TR10327|c0_g1	NADP-specific glutamate dehydrogenase 1	8.25e-26
TR10327|c0_g2	Glutamate dehydrogenase	3.42e-25
TR10328|c0_g1	ABC transporter I family member 10	4.25e-26
TR10328|c0_g2	ABC transporter I family member 10	2.36e-26
TR10328|c1_g1	NA	NA
TR10329|c0_g1	NA	NA
TR1033|c0_g1	NA	NA
TR10330|c0_g1	NA	NA
TR10330|c0_g2	NA	NA
TR10330|c0_g3	Nodal modulator 1 {ECO:0000312|EMBL:AAH72630.1}	5.56e-47
TR10331|c0_g1	NA	NA
TR10331|c0_g2	NA	NA
TR10331|c0_g3	NA	NA
TR10331|c0_g4	NA	NA
TR10332|c0_g1	Putative GDP-L-fucose synthase 2	1.59e-73
TR10333|c0_g1	Probable ascorbate-specific transmembrane electron transporter 1	3.92e-12
TR10333|c0_g2	NA	NA
TR10334|c0_g1	Subtilisin-chymotrypsin inhibitor-2A	9.8e-14
TR10334|c0_g2	Subtilisin-chymotrypsin inhibitor-2A	9.8e-14
TR10335|c0_g1	NA	NA
TR10335|c0_g2	NA	NA
TR10336|c0_g1	NA	NA
TR10337|c0_g1	Ubiquitin-conjugating enzyme E2 22	1.75e-69
TR10337|c0_g2	Ubiquitin-conjugating enzyme E2 22	5.53e-65
TR10337|c1_g1	Inactive ubiquitin carboxyl-terminal hydrolase 54	1.2e-32
TR10338|c0_g1	NA	NA
TR10339|c0_g1	26S proteasome non-ATPase regulatory subunit 13 homolog A	2.44e-56
TR10339|c0_g2	26S proteasome non-ATPase regulatory subunit 13 homolog B	0
TR1034|c0_g1	NA	NA
TR10340|c0_g1	NA	NA
TR10340|c0_g2	NAC domain-containing protein 45 {ECO:0000312|EMBL:AEE73912.1}	2.86e-58
TR10341|c0_g1	NA	NA
TR10341|c0_g2	Uncharacterized protein ycf21	1.32e-29
TR10341|c1_g1	NA	NA
TR10342|c0_g1	BSD domain-containing protein 1	4.03e-16
TR10342|c1_g1	NA	NA
TR10343|c0_g1	NA	NA
TR10343|c0_g2	NA	NA
TR10344|c0_g1	Bifunctional aspartokinase/homoserine dehydrogenase 1	1.8e-37
TR10344|c0_g2	Bifunctional aspartokinase/homoserine dehydrogenase 1	1.96e-34
TR10344|c0_g3	Bifunctional aspartokinase/homoserine dehydrogenase 1	4.35e-35
TR10345|c0_g1	Probable serine incorporator	1.06e-23
TR10346|c0_g1	Long chain acyl-CoA synthetase 6, peroxisomal	3.18e-143
TR10346|c0_g2	Long chain acyl-CoA synthetase 6, peroxisomal	8.28e-141
TR10347|c0_g1	Endoglucanase	1.25e-77
TR10347|c0_g2	Endoglucanase	1.69e-76
TR10348|c0_g1	Nascent polypeptide-associated complex subunit alpha-like protein 1	1.24e-42
TR10349|c0_g1	NA	NA
TR10349|c0_g2	NA	NA
TR10349|c0_g3	NA	NA
TR10349|c0_g4	NA	NA
TR10349|c0_g5	NA	NA
TR1035|c0_g1	NA	NA
TR10350|c0_g1	NA	NA
TR10351|c0_g1	Sugar phosphatase YidA	1.16e-23
TR10351|c0_g2	NA	NA
TR10352|c0_g1	NA	NA
TR10352|c0_g2	NA	NA
TR10353|c0_g1	Probable mediator of RNA polymerase II transcription subunit 37e	0
TR10353|c0_g2	Probable mediator of RNA polymerase II transcription subunit 37e	0
TR10353|c1_g1	Heat shock protein HSS1	0
TR10354|c0_g1	NA	NA
TR10354|c0_g2	NA	NA
TR10354|c0_g3	NA	NA
TR10355|c0_g1	Protein yippee-like	8.81e-44
TR10355|c0_g2	NA	NA
TR10355|c1_g1	NA	NA
TR10355|c1_g2	NA	NA
TR10355|c2_g1	NA	NA
TR10355|c3_g1	NA	NA
TR10355|c4_g1	NA	NA
TR10356|c0_g1	NA	NA
TR10356|c0_g2	NA	NA
TR10356|c1_g1	NA	NA
TR10357|c0_g1	UDP-glucuronate 4-epimerase 4	0
TR10357|c0_g2	UDP-glucuronate 4-epimerase 4	4.78e-47
TR10357|c0_g3	UDP-glucuronate 4-epimerase 4	2.36e-42
TR10357|c0_g4	UDP-glucuronate 4-epimerase 3	2.66e-180
TR10357|c1_g1	NA	NA
TR10357|c1_g2	NA	NA
TR10357|c2_g1	NA	NA
TR10357|c2_g2	NA	NA
TR10357|c2_g3	NA	NA
TR10357|c2_g4	NA	NA
TR10357|c3_g1	NA	NA
TR10358|c0_g1	NA	NA
TR10358|c0_g2	NA	NA
TR10358|c0_g3	NA	NA
TR10358|c0_g4	NA	NA
TR10359|c0_g1	NA	NA
TR10359|c0_g2	NA	NA
TR1036|c0_g1	NA	NA
TR10360|c0_g1	NA	NA
TR10360|c0_g2	NA	NA
TR10360|c1_g1	Uncharacterized protein Mb0911c	1.73e-11
TR10360|c2_g1	NA	NA
TR10361|c0_g1	Katanin p80 WD40 repeat-containing subunit B1 homolog {ECO:0000255|HAMAP-Rule:MF_03022}	1.31e-111
TR10361|c0_g2	NA	NA
TR10362|c0_g1	NA	NA
TR10362|c0_g2	NA	NA
TR10363|c0_g1	NA	NA
TR10363|c1_g1	NA	NA
TR10363|c1_g2	Protein ApaG {ECO:0000255|HAMAP-Rule:MF_00791}	1.56e-22
TR10363|c1_g3	NA	NA
TR10364|c0_g1	Dolichyl-phosphate beta-glucosyltransferase {ECO:0000250|UniProtKB:Q9Y673}	1.74e-74
TR10365|c1_g1	tRNA-2-methylthio-N(6)-dimethylallyladenosine synthase {ECO:0000255|HAMAP-Rule:MF_01864}	0
TR10366|c0_g1	Serine incorporator 3	1.27e-23
TR10366|c0_g2	Serine incorporator 3	1.27e-23
TR10367|c0_g1	NA	NA
TR10367|c1_g1	NA	NA
TR10367|c1_g2	NA	NA
TR10367|c1_g3	Probable xyloglucan endotransglucosylase/hydrolase protein 32	2.16e-21
TR10367|c1_g4	NA	NA
TR10367|c1_g5	NA	NA
TR10367|c1_g6	NA	NA
TR10368|c0_g1	Serine/threonine-protein kinase ATG1c {ECO:0000305}	9.03e-123
TR10368|c0_g2	NA	NA
TR10369|c0_g1	Tetraspanin-7	2.06e-57
TR1037|c0_g1	NA	NA
TR10370|c0_g1	Serine/arginine-rich splicing factor SR30	9.35e-34
TR10370|c0_g2	Serine/arginine-rich-splicing factor SR34	7.21e-32
TR10370|c0_g3	Serine/arginine-rich splicing factor SR30	1.34e-34
TR10370|c0_g4	Serine/arginine-rich splicing factor SR30	3.74e-36
TR10370|c0_g5	Serine/arginine-rich-splicing factor SR34	7.85e-32
TR10371|c0_g1	AP-2 complex subunit sigma	4.82e-90
TR10371|c0_g2	NA	NA
TR10372|c0_g1	NA	NA
TR10372|c1_g1	NA	NA
TR10372|c1_g2	NA	NA
TR10373|c0_g1	NA	NA
TR10373|c0_g2	NA	NA
TR10374|c0_g1	Chloride conductance regulatory protein ICln	5.15e-24
TR10374|c0_g2	Chloride conductance regulatory protein ICln	1.07e-30
TR10374|c0_g3	Chloride conductance regulatory protein ICln	1.13e-30
TR10375|c0_g1	ADP-ribosylation factor-related protein 1	3.06e-22
TR10375|c0_g2	ADP-ribosylation factor-related protein 1	1.04e-52
TR10376|c0_g1	NA	NA
TR10376|c0_g2	NA	NA
TR10376|c1_g1	NA	NA
TR10377|c0_g1	NA	NA
TR10378|c0_g1	Allophycocyanin alpha chain	3.97e-44
TR10378|c0_g2	Allophycocyanin alpha chain	9.71e-45
TR10378|c0_g3	Allophycocyanin alpha chain	3.04e-100
TR10379|c0_g1	Probable pyridoxal 5'-phosphate synthase subunit PDX1	4.29e-49
TR10379|c0_g2	Probable pyridoxal 5'-phosphate synthase subunit PDX1	2.41e-50
TR10379|c0_g3	Probable pyridoxal 5'-phosphate synthase subunit PDX1	2.48e-149
TR1038|c0_g1	NA	NA
TR10380|c0_g1	NA	NA
TR10380|c0_g2	NA	NA
TR10380|c0_g3	NA	NA
TR10380|c1_g1	NA	NA
TR10381|c0_g1	Ultraviolet-B receptor UVR8	6.48e-19
TR10382|c0_g1	Soluble inorganic pyrophosphatase 3 {ECO:0000303|PubMed:15135060}	1.22e-110
TR10383|c0_g1	NA	NA
TR10383|c0_g2	NA	NA
TR10383|c2_g1	NA	NA
TR10384|c0_g1	Protease Do-like 9	9.2e-151
TR10385|c0_g1	NA	NA
TR10385|c0_g2	NA	NA
TR10385|c1_g1	NA	NA
TR10385|c2_g1	NA	NA
TR10385|c2_g2	NA	NA
TR10385|c3_g1	NA	NA
TR10385|c3_g2	NA	NA
TR10385|c3_g3	NA	NA
TR10385|c3_g4	NA	NA
TR10385|c4_g1	NA	NA
TR10385|c5_g1	NA	NA
TR10385|c6_g1	NA	NA
TR10386|c0_g1	Transcription initiation factor TFIID subunit 6	4.44e-152
TR10387|c0_g1	NA	NA
TR10387|c0_g2	NA	NA
TR10388|c0_g1	NA	NA
TR10388|c0_g2	NA	NA
TR10389|c0_g1	Methionine--tRNA ligase {ECO:0000255|HAMAP-Rule:MF_00098}	1.81e-11
TR1039|c0_g1	NA	NA
TR10390|c0_g1	NA	NA
TR10390|c0_g2	NA	NA
TR10390|c0_g3	NA	NA
TR10391|c0_g1	NA	NA
TR10391|c0_g2	NA	NA
TR10391|c1_g1	Xanthine dehydrogenase	2.71e-158
TR10391|c2_g1	NA	NA
TR10392|c0_g1	Apyrase 2	5.65e-41
TR10393|c0_g1	U11/U12 small nuclear ribonucleoprotein 35 kDa protein	8.2e-67
TR10394|c0_g1	Uncharacterized protein At5g03900, chloroplastic	2.01e-118
TR10395|c0_g1	Polypyrimidine tract-binding protein homolog 3	4.67e-121
TR10396|c0_g1	NA	NA
TR10396|c0_g2	NA	NA
TR10396|c0_g3	NA	NA
TR10396|c0_g4	NA	NA
TR10397|c0_g1	NA	NA
TR10398|c0_g1	NA	NA
TR10399|c0_g1	Probable prolyl 4-hydroxylase 10 {ECO:0000305}	4.28e-110
TR10399|c0_g2	Probable prolyl 4-hydroxylase 3 {ECO:0000305}	1.52e-42
TR10399|c0_g3	Probable prolyl 4-hydroxylase 10 {ECO:0000305}	4.53e-69
TR10399|c0_g4	Probable prolyl 4-hydroxylase 10 {ECO:0000305}	4.11e-107
TR104|c0_g1	NA	NA
TR1040|c0_g1	NA	NA
TR10400|c0_g1	SEC1 family transport protein SLY1	2.52e-119
TR10400|c0_g2	SEC1 family transport protein SLY1	1.89e-120
TR10401|c0_g1	Replication factor C subunit 2	3.33e-162
TR10401|c0_g2	Replication factor C subunit 2	4.17e-54
TR10402|c0_g1	NA	NA
TR10402|c0_g2	NA	NA
TR10402|c0_g3	NA	NA
TR10402|c0_g4	NA	NA
TR10403|c0_g1	NA	NA
TR10403|c0_g2	NA	NA
TR10403|c0_g3	NA	NA
TR10404|c0_g1	Elongator complex protein 4	1.21e-25
TR10404|c0_g2	Elongator complex protein 4	3.95e-38
TR10405|c0_g1	Pre-mRNA-splicing factor SLU7-B	2.01e-45
TR10405|c0_g2	Pre-mRNA-splicing factor SLU7-B	8.11e-46
TR10406|c0_g1	Uncharacterized protein At4g14342	1.42e-46
TR10406|c0_g2	NA	NA
TR10406|c0_g3	Uncharacterized protein At3g23325	2.42e-52
TR10407|c0_g1	NA	NA
TR10408|c0_g1	Lipid-A-disaccharide synthase {ECO:0000255|HAMAP-Rule:MF_00392}	1.91e-73
TR10409|c0_g1	Mucolipin-2	1.05e-16
TR1041|c0_g1	NA	NA
TR10410|c0_g1	NA	NA
TR10411|c0_g1	NA	NA
TR10412|c0_g1	Fucoxanthin-chlorophyll a-c binding protein F, chloroplastic	2.33e-24
TR10413|c0_g1	NA	NA
TR10414|c0_g1	NA	NA
TR10415|c0_g1	NA	NA
TR10416|c0_g1	NA	NA
TR10417|c0_g1	NA	NA
TR10418|c0_g1	NA	NA
TR10419|c0_g1	NA	NA
TR1042|c0_g1	NA	NA
TR10420|c0_g1	NA	NA
TR10421|c0_g1	NA	NA
TR10422|c0_g1	NA	NA
TR10423|c0_g1	NA	NA
TR10424|c0_g1	NA	NA
TR10425|c0_g1	NA	NA
TR10426|c0_g1	NA	NA
TR10427|c0_g1	NA	NA
TR10428|c0_g1	NA	NA
TR10429|c0_g1	NA	NA
TR1043|c0_g1	NA	NA
TR10430|c0_g1	NA	NA
TR10431|c0_g1	NA	NA
TR10432|c0_g1	NA	NA
TR10433|c0_g1	NA	NA
TR10434|c0_g1	NA	NA
TR10435|c0_g1	NA	NA
TR10436|c0_g1	NA	NA
TR10437|c0_g1	NA	NA
TR10438|c0_g1	NA	NA
TR10439|c0_g1	NA	NA
TR1044|c0_g1	NA	NA
TR10440|c0_g1	NA	NA
TR10441|c0_g1	NA	NA
TR10442|c0_g1	Cell division protein FtsY homolog, chloroplastic	5.65e-48
TR10443|c0_g1	NA	NA
TR10444|c0_g1	UDP-glucose:glycoprotein glucosyltransferase	1.04e-15
TR10445|c0_g1	NA	NA
TR10446|c0_g1	NA	NA
TR10447|c0_g1	NA	NA
TR10448|c0_g1	NA	NA
TR10449|c0_g1	NA	NA
TR1045|c0_g1	NA	NA
TR10450|c0_g1	NA	NA
TR10451|c0_g1	Purine nucleoside phosphorylase	1.3e-35
TR10452|c0_g1	NA	NA
TR10453|c0_g1	NA	NA
TR10454|c0_g1	NA	NA
TR10455|c0_g1	NA	NA
TR10456|c0_g1	NA	NA
TR10457|c0_g1	NA	NA
TR10458|c0_g1	NA	NA
TR10459|c0_g1	NA	NA
TR1046|c0_g1	NA	NA
TR10460|c0_g1	DNA-directed RNA polymerase subunit beta' {ECO:0000255|HAMAP-Rule:MF_01324}	5.77e-86
TR10461|c0_g1	NA	NA
TR10462|c0_g1	NA	NA
TR10463|c0_g1	Linear gramicidin synthase subunit C	1.73e-25
TR10464|c0_g1	NA	NA
TR10465|c0_g1	NA	NA
TR10466|c0_g1	NA	NA
TR10467|c0_g1	NA	NA
TR10468|c0_g1	NA	NA
TR10469|c0_g1	NA	NA
TR1047|c0_g1	NA	NA
TR10470|c0_g1	NA	NA
TR10471|c0_g1	NA	NA
TR10472|c0_g1	Mitochondrial chaperone BCS1	5.24e-23
TR10473|c0_g1	NADH dehydrogenase [ubiquinone] 1 beta subcomplex subunit 10	1.51e-14
TR10474|c0_g1	NA	NA
TR10475|c0_g1	NA	NA
TR10476|c0_g1	NA	NA
TR10477|c0_g1	NA	NA
TR10478|c0_g1	NA	NA
TR10479|c0_g1	NA	NA
TR1048|c0_g1	NA	NA
TR10480|c0_g1	NA	NA
TR10481|c0_g1	AP-2 complex subunit mu	3.82e-24
TR10482|c0_g1	NA	NA
TR10483|c0_g1	NA	NA
TR10484|c0_g1	NA	NA
TR10485|c0_g1	NA	NA
TR10486|c0_g1	NA	NA
TR10487|c0_g1	ATP synthase subunit alpha, mitochondrial	2.44e-42
TR10488|c0_g1	NA	NA
TR10489|c0_g1	NA	NA
TR1049|c0_g1	NA	NA
TR10490|c0_g1	NA	NA
TR10491|c0_g1	NA	NA
TR10492|c0_g1	NA	NA
TR10493|c0_g1	NA	NA
TR10494|c0_g1	NA	NA
TR10495|c0_g1	Ribulose-phosphate 3-epimerase	1.77e-64
TR10496|c0_g1	NA	NA
TR10497|c0_g1	NA	NA
TR10498|c0_g1	NA	NA
TR10499|c0_g1	Enhanced ethylene response protein 5 {ECO:0000303|PubMed:18429939}	1.85e-60
TR105|c0_g1	NA	NA
TR1050|c0_g1	NA	NA
TR10500|c0_g1	NA	NA
TR10501|c0_g1	NA	NA
TR10502|c0_g1	Transmembrane protein 164	2.81e-12
TR10503|c0_g1	Elongation factor 1-gamma 3	8.99e-45
TR10504|c0_g1	NA	NA
TR10505|c0_g1	NA	NA
TR10506|c0_g1	NA	NA
TR10507|c0_g1	NA	NA
TR10508|c0_g1	NA	NA
TR10509|c0_g1	NA	NA
TR1051|c0_g1	NA	NA
TR10510|c0_g1	NA	NA
TR10511|c0_g1	NA	NA
TR10512|c0_g1	NA	NA
TR10513|c0_g1	Pre-mRNA-splicing factor SPF27 homolog	1.25e-50
TR10514|c0_g1	NA	NA
TR10515|c0_g1	NA	NA
TR10516|c0_g1	NA	NA
TR10517|c0_g1	NA	NA
TR10517|c0_g2	NA	NA
TR10518|c0_g1	NA	NA
TR10519|c0_g1	NA	NA
TR1052|c0_g1	NA	NA
TR10520|c0_g1	NA	NA
TR10521|c0_g1	NA	NA
TR10522|c0_g1	NA	NA
TR10523|c0_g1	NA	NA
TR10524|c0_g1	NA	NA
TR10525|c0_g1	NA	NA
TR10526|c0_g1	Chlorophyll a-b binding protein CP26, chloroplastic	2.18e-47
TR10527|c0_g1	NA	NA
TR10528|c0_g1	NA	NA
TR10529|c0_g1	NA	NA
TR1053|c0_g1	NA	NA
TR10530|c0_g1	NA	NA
TR10531|c0_g1	NA	NA
TR10532|c0_g1	NA	NA
TR10533|c0_g1	Probable maltose O-acetyltransferase	1.81e-26
TR10534|c0_g1	NA	NA
TR10535|c0_g1	NA	NA
TR10536|c0_g1	NA	NA
TR10537|c0_g1	NA	NA
TR10538|c0_g1	NA	NA
TR10539|c0_g1	NA	NA
TR1054|c0_g1	NA	NA
TR10540|c0_g1	NA	NA
TR10541|c0_g1	NA	NA
TR10542|c0_g1	NA	NA
TR10543|c0_g1	NA	NA
TR10544|c0_g1	NA	NA
TR10545|c0_g1	NA	NA
TR10546|c0_g1	NA	NA
TR10547|c0_g1	NA	NA
TR10548|c0_g1	NA	NA
TR10549|c0_g1	NA	NA
TR1055|c0_g1	NA	NA
TR10550|c0_g1	NA	NA
TR10551|c0_g1	Protein DA1	8.17e-13
TR10552|c0_g1	NA	NA
TR10553|c0_g1	NA	NA
TR10554|c0_g1	NA	NA
TR10555|c0_g1	NA	NA
TR10556|c0_g1	NA	NA
TR10557|c0_g1	NA	NA
TR10558|c0_g1	NA	NA
TR10559|c0_g1	NA	NA
TR1056|c0_g1	Polypyrimidine tract-binding protein homolog 3	2.98e-31
TR10560|c0_g1	NA	NA
TR10561|c0_g1	NA	NA
TR10562|c0_g1	Probable Xaa-Pro aminopeptidase P	2.53e-70
TR10563|c0_g1	NA	NA
TR10564|c0_g1	Urease	1.5e-70
TR10565|c0_g1	NA	NA
TR10566|c0_g1	NA	NA
TR10567|c0_g1	NA	NA
TR10568|c0_g1	NA	NA
TR10569|c0_g1	Cyclic nucleotide-gated ion channel 4	4.92e-11
TR1057|c0_g1	NA	NA
TR10570|c0_g1	NA	NA
TR10571|c0_g1	NA	NA
TR10572|c0_g1	NA	NA
TR10573|c0_g1	NA	NA
TR10574|c0_g1	NA	NA
TR10575|c0_g1	NA	NA
TR10576|c0_g1	NA	NA
TR10577|c0_g1	NA	NA
TR10578|c0_g1	NA	NA
TR10579|c0_g1	NA	NA
TR1058|c0_g1	NA	NA
TR10580|c0_g1	NA	NA
TR10581|c0_g1	NA	NA
TR10582|c0_g1	NA	NA
TR10583|c0_g1	NA	NA
TR10584|c0_g1	NA	NA
TR10585|c0_g1	Xaa-Pro aminopeptidase	1.43e-30
TR10586|c0_g1	NA	NA
TR10587|c0_g1	NA	NA
TR10588|c0_g1	NA	NA
TR10589|c0_g1	NA	NA
TR1059|c0_g1	NA	NA
TR10590|c0_g1	NA	NA
TR10591|c0_g1	NA	NA
TR10592|c0_g1	Trehalase	2.27e-32
TR10593|c0_g1	NA	NA
TR10594|c0_g1	GMP synthase [glutamine-hydrolyzing]	6.94e-19
TR10595|c0_g1	NA	NA
TR10596|c0_g1	NA	NA
TR10597|c0_g1	NA	NA
TR10598|c0_g1	NA	NA
TR10599|c0_g1	NA	NA
TR106|c0_g1	NA	NA
TR1060|c0_g1	NA	NA
TR10600|c0_g1	Exocyst complex component EXO70A1	1.17e-36
TR10601|c0_g1	Probable histidine kinase 1 {ECO:0000305}	4.02e-19
TR10602|c0_g1	NA	NA
TR10603|c0_g1	NA	NA
TR10604|c0_g1	NA	NA
TR10605|c0_g1	NA	NA
TR10606|c0_g1	NA	NA
TR10607|c0_g1	NA	NA
TR10608|c0_g1	NA	NA
TR10609|c0_g1	NA	NA
TR1061|c0_g1	Peptide chain release factor 3 {ECO:0000255|HAMAP-Rule:MF_00072}	2.29e-34
TR10610|c0_g1	NA	NA
TR10611|c0_g1	NA	NA
TR10612|c0_g1	60S ribosomal protein L21-2	2.82e-49
TR10613|c0_g1	NA	NA
TR10614|c0_g1	Probable methylenetetrahydrofolate reductase	4.86e-13
TR10615|c0_g1	NA	NA
TR10616|c0_g1	NA	NA
TR10617|c0_g1	Cathepsin B-like cysteine proteinase 6	7.43e-13
TR10618|c0_g1	NA	NA
TR10619|c0_g1	NA	NA
TR1062|c0_g1	NA	NA
TR10620|c0_g1	NA	NA
TR10621|c0_g1	NA	NA
TR10622|c0_g1	NA	NA
TR10623|c0_g1	NA	NA
TR10624|c0_g1	NA	NA
TR10625|c0_g1	NA	NA
TR10626|c0_g1	NA	NA
TR10627|c0_g1	NA	NA
TR10628|c0_g1	NA	NA
TR10629|c0_g1	NA	NA
TR1063|c0_g1	NA	NA
TR10630|c0_g1	NA	NA
TR10631|c0_g1	Dehydrogenase/reductase SDR family member 13	5.37e-19
TR10632|c0_g1	NA	NA
TR10633|c0_g1	NA	NA
TR10634|c0_g1	NA	NA
TR10635|c0_g1	NA	NA
TR10636|c0_g1	NA	NA
TR10637|c0_g1	T-complex protein 1 subunit delta {ECO:0000303|PubMed:11599560}	6.58e-54
TR10638|c0_g1	NA	NA
TR10639|c0_g1	NA	NA
TR1064|c0_g1	Protein disulfide-isomerase	5.01e-15
TR10640|c0_g1	NA	NA
TR10641|c0_g1	1-deoxy-D-xylulose 5-phosphate reductoisomerase {ECO:0000255|HAMAP-Rule:MF_00183}	6.82e-22
TR10642|c0_g1	NA	NA
TR10643|c0_g1	NA	NA
TR10644|c0_g1	NA	NA
TR10645|c0_g1	NA	NA
TR10646|c0_g1	NA	NA
TR10647|c0_g1	NA	NA
TR10648|c0_g1	NA	NA
TR10649|c0_g1	Calmodulin	1.21e-40
TR1065|c0_g1	NA	NA
TR10650|c0_g1	NA	NA
TR10651|c0_g1	NA	NA
TR10652|c0_g1	NA	NA
TR10653|c0_g1	NA	NA
TR10654|c0_g1	NA	NA
TR10655|c0_g1	NA	NA
TR10656|c0_g1	NA	NA
TR10657|c0_g1	NA	NA
TR10658|c0_g1	NA	NA
TR10659|c0_g1	NA	NA
TR1066|c0_g1	NA	NA
TR10660|c0_g1	NA	NA
TR10661|c0_g1	NA	NA
TR10662|c0_g1	NA	NA
TR10663|c0_g1	NA	NA
TR10664|c0_g1	NA	NA
TR10665|c0_g1	NA	NA
TR10666|c0_g1	Mitogen-activated protein kinase 16	1.26e-43
TR10667|c0_g1	NA	NA
TR10668|c0_g1	Histone H3	1.46e-34
TR10669|c0_g1	NA	NA
TR1067|c0_g1	NA	NA
TR10670|c0_g1	NA	NA
TR10671|c0_g1	NA	NA
TR10672|c0_g1	Probable DNA helicase MCM8	1.28e-35
TR10673|c0_g1	Nuclear transcription factor Y subunit B-3	1.75e-22
TR10674|c0_g1	NA	NA
TR10675|c0_g1	NA	NA
TR10676|c0_g1	NA	NA
TR10677|c0_g1	NA	NA
TR10678|c0_g1	NA	NA
TR10679|c0_g1	NA	NA
TR1068|c0_g1	NA	NA
TR10680|c0_g1	NA	NA
TR10681|c0_g1	S-adenosylmethionine carrier 1, chloroplastic/mitochondrial	1.35e-17
TR10682|c0_g1	NA	NA
TR10683|c0_g1	Enolase	4.26e-47
TR10684|c0_g1	NA	NA
TR10685|c0_g1	NA	NA
TR10686|c0_g1	NA	NA
TR10687|c0_g1	NA	NA
TR10688|c0_g1	NA	NA
TR10689|c0_g1	NA	NA
TR1069|c0_g1	NA	NA
TR10690|c0_g1	Protein yippee-like 5	2.19e-31
TR10691|c0_g1	NA	NA
TR10692|c0_g1	Serine/threonine-protein kinase HT1	2.81e-67
TR10693|c0_g1	Protein BMH2	2.77e-52
TR10694|c0_g1	NA	NA
TR10695|c0_g1	NA	NA
TR10696|c0_g1	NA	NA
TR10697|c0_g1	NA	NA
TR10698|c0_g1	NA	NA
TR10699|c0_g1	NA	NA
TR107|c0_g1	NA	NA
TR1070|c0_g1	NA	NA
TR10700|c0_g1	Uncharacterized protein CG5902	8.61e-33
TR10701|c0_g1	NA	NA
TR10702|c0_g1	NA	NA
TR10703|c0_g1	NA	NA
TR10704|c0_g1	NA	NA
TR10705|c0_g1	NA	NA
TR10706|c0_g1	NA	NA
TR10707|c0_g1	NA	NA
TR10708|c0_g1	U-box domain-containing protein 34	9.89e-12
TR10709|c0_g1	NA	NA
TR1071|c0_g1	NA	NA
TR10710|c0_g1	UDP-glucose 4-epimerase	2.53e-44
TR10711|c0_g1	NA	NA
TR10712|c0_g1	NA	NA
TR10713|c0_g1	NA	NA
TR10714|c0_g1	NA	NA
TR10715|c0_g1	NA	NA
TR10716|c0_g1	U-box domain-containing protein 33	1.81e-31
TR10717|c0_g1	NA	NA
TR10718|c0_g1	NA	NA
TR10719|c0_g1	ClpA homolog protein	1.77e-13
TR1072|c0_g1	NA	NA
TR10720|c0_g1	NA	NA
TR10721|c0_g1	NA	NA
TR10722|c0_g1	Phosphomannomutase	2.15e-41
TR10723|c0_g1	NA	NA
TR10724|c0_g1	NA	NA
TR10725|c0_g1	NA	NA
TR10726|c0_g1	NA	NA
TR10727|c0_g1	NA	NA
TR10728|c0_g1	NA	NA
TR10729|c0_g1	Replicase polyprotein	1.07e-12
TR1073|c0_g1	NA	NA
TR10730|c0_g1	NA	NA
TR10731|c0_g1	Sodium/potassium-transporting ATPase subunit alpha	1.26e-24
TR10732|c0_g1	NA	NA
TR10733|c0_g1	NA	NA
TR10734|c0_g1	Telomere-associated protein RIF1 {ECO:0000305}	2.24e-13
TR10735|c0_g1	40S ribosomal protein S5-1	6.69e-35
TR10736|c0_g1	NA	NA
TR10737|c0_g1	NA	NA
TR10738|c0_g1	NA	NA
TR10739|c0_g1	NA	NA
TR1074|c0_g1	NA	NA
TR10740|c0_g1	NA	NA
TR10741|c0_g1	Pentatricopeptide repeat-containing protein At4g35850, mitochondrial	2.71e-49
TR10742|c0_g1	Sodium-coupled neutral amino acid transporter 1	9.78e-26
TR10743|c0_g1	NA	NA
TR10744|c0_g1	THUMP domain-containing protein 3	2.37e-25
TR10745|c0_g1	Probable inactive receptor kinase At5g16590	1.35e-16
TR10746|c0_g1	NA	NA
TR10747|c0_g1	NA	NA
TR10748|c0_g1	NA	NA
TR10749|c0_g1	NA	3.17e-45^.^.
TR1075|c0_g1	Protein yippee-like At4g27745	1.14e-43
TR1075|c0_g2	Protein yippee-like At4g27745	2.68e-43
TR10750|c0_g1	NA	NA
TR10751|c0_g1	NA	NA
TR10752|c0_g1	NA	NA
TR10753|c0_g1	NA	NA
TR10754|c0_g1	NA	NA
TR10755|c0_g1	NA	NA
TR10756|c0_g1	NA	NA
TR10757|c0_g1	Maleylacetoacetate isomerase	1.05e-70
TR10758|c0_g1	Protein SMG8	1.07e-20
TR10759|c0_g1	NA	NA
TR1076|c0_g1	Subtilisin-like protease SBT1.7 {ECO:0000303|PubMed:16193095}	1.98e-109
TR1076|c0_g2	Subtilisin-like protease SBT1.7 {ECO:0000303|PubMed:16193095}	9.9e-91
TR10760|c0_g1	Ras-related protein Rab-2	4.77e-128
TR10761|c0_g1	NA	NA
TR10762|c0_g1	NA	NA
TR10763|c0_g1	NA	NA
TR10764|c0_g1	NA	NA
TR10765|c0_g1	Serine/threonine-protein kinase N2	2.97e-13
TR10765|c1_g1	NA	NA
TR10766|c0_g1	NA	NA
TR10767|c0_g1	NA	NA
TR10768|c0_g1	NA	NA
TR10769|c0_g1	NA	NA
TR1077|c0_g1	NA	NA
TR1077|c0_g2	NA	NA
TR10770|c0_g1	NA	NA
TR10771|c0_g1	NA	NA
TR10772|c0_g1	NA	NA
TR10773|c0_g1	NA	NA
TR10774|c0_g1	NA	NA
TR10775|c0_g1	NA	NA
TR10776|c0_g1	NA	NA
TR10777|c0_g1	NA	NA
TR10778|c0_g1	Beta-catenin-like protein 1	3.83e-12
TR10779|c0_g1	NA	NA
TR1078|c0_g1	Thylakoid ADP,ATP carrier protein, chloroplastic	2.23e-123
TR10780|c0_g1	Polypeptide N-acetylgalactosaminyltransferase 1	4.76e-28
TR10781|c0_g1	NA	NA
TR10782|c0_g1	NA	NA
TR10783|c0_g1	NA	NA
TR10784|c0_g1	NA	NA
TR10785|c0_g1	Thioredoxin-like protein 4A	5.47e-63
TR10786|c0_g1	NA	NA
TR10787|c0_g1	CTP synthase 2	1.69e-29
TR10788|c0_g1	NA	NA
TR10789|c0_g1	NA	NA
TR1079|c0_g1	NA	NA
TR1079|c0_g2	NA	NA
TR10790|c0_g1	NA	NA
TR10791|c0_g1	NA	NA
TR10792|c0_g1	NA	NA
TR10793|c0_g1	NA	NA
TR10794|c0_g1	NA	NA
TR10795|c0_g1	NA	NA
TR10796|c0_g1	NA	NA
TR10797|c0_g1	NA	NA
TR10798|c0_g1	NA	NA
TR10799|c0_g1	NA	NA
TR108|c0_g1	NA	NA
TR1080|c0_g1	NA	NA
TR10800|c0_g1	NA	NA
TR10801|c0_g1	NA	NA
TR10802|c0_g1	NA	NA
TR10803|c0_g1	NA	NA
TR10804|c0_g1	40S ribosomal protein S24	5.31e-38
TR10805|c0_g1	NA	NA
TR10806|c0_g1	NA	NA
TR10807|c0_g1	NA	NA
TR10808|c0_g1	NA	NA
TR10809|c0_g1	NA	NA
TR1081|c0_g1	NA	NA
TR1081|c0_g2	Ankyrin repeat and zinc finger domain-containing protein 1	1.14e-32
TR10810|c0_g1	NA	NA
TR10811|c0_g1	NA	NA
TR10812|c0_g1	NA	NA
TR10813|c0_g1	NA	NA
TR10814|c0_g1	NA	NA
TR10815|c0_g1	NA	NA
TR10816|c0_g1	CCR4-NOT transcription complex subunit 3	4.9e-32
TR10817|c0_g1	NA	NA
TR10818|c0_g1	NA	NA
TR10819|c0_g1	NA	NA
TR1082|c0_g1	Probable E3 ubiquitin ligase SUD1	6.2e-98
TR1082|c0_g2	Probable E3 ubiquitin ligase SUD1	3.73e-78
TR10820|c0_g1	NA	NA
TR10821|c0_g1	NA	NA
TR10822|c0_g1	NA	NA
TR10823|c0_g1	NA	NA
TR10824|c0_g1	NA	NA
TR10825|c0_g1	NA	NA
TR10826|c0_g1	NA	NA
TR10827|c0_g1	NA	NA
TR10828|c0_g1	NA	NA
TR10829|c0_g1	2-oxoglutarate dehydrogenase, mitochondrial	1.33e-32
TR1083|c0_g1	Y+L amino acid transporter 2	1.03e-26
TR1083|c0_g2	Y+L amino acid transporter 2	4.66e-38
TR10830|c0_g1	NA	NA
TR10831|c0_g1	UPF0528 protein	2.39e-25
TR10832|c0_g1	NA	NA
TR10833|c0_g1	NA	NA
TR10834|c0_g1	NA	NA
TR10835|c0_g1	NA	NA
TR10836|c0_g1	Macro domain-containing protein TTE0995	2.9e-25
TR10837|c0_g1	NA	NA
TR10838|c0_g1	NA	NA
TR10839|c0_g1	NA	NA
TR1084|c0_g1	NA	NA
TR10840|c0_g1	NAD(P)H-quinone oxidoreductase subunit 6, chloroplastic	2.77e-15
TR10841|c0_g1	NA	NA
TR10842|c0_g1	NA	NA
TR10843|c0_g1	Calmodulin	6.39e-15
TR10844|c0_g1	NA	NA
TR10845|c0_g1	NA	NA
TR10846|c0_g1	NA	NA
TR10847|c0_g1	NA	NA
TR10847|c1_g1	NA	NA
TR10848|c0_g1	Heat shock 70 kDa protein cognate 4	1.28e-43
TR10849|c0_g1	Chlorophyll a-b binding protein type 1 member F3, chloroplastic	2.73e-60
TR1085|c0_g1	Mannosylglycerate synthase	5.23e-39
TR10850|c0_g1	NA	NA
TR10851|c0_g1	NA	NA
TR10852|c0_g1	NA	NA
TR10853|c0_g1	NA	NA
TR10854|c0_g1	NA	NA
TR10855|c0_g1	Glycogen [starch] synthase, muscle	2.38e-33
TR10856|c0_g1	NA	NA
TR10857|c0_g1	NA	NA
TR10858|c0_g1	NA	NA
TR10859|c0_g1	Protein RecA	1.22e-11
TR1086|c0_g1	SKP1-like protein 21	2.1e-78
TR10860|c0_g1	NA	NA
TR10861|c0_g1	NA	NA
TR10862|c0_g1	NA	NA
TR10863|c0_g1	NA	5.38e-11^.^.
TR10864|c0_g1	Citrate synthase, mitochondrial	2.5e-166
TR10865|c0_g1	NA	NA
TR10866|c0_g1	Pentatricopeptide repeat-containing protein At3g18110, chloroplastic	4.86e-19
TR10867|c0_g1	NA	NA
TR10868|c0_g1	NA	NA
TR10869|c0_g1	NA	NA
TR1087|c0_g1	NA	NA
TR10870|c0_g1	Heat shock 70 kDa protein, mitochondrial	0
TR10871|c0_g1	Polyribonucleotide 5'-hydroxyl-kinase Clp1 {ECO:0000255|HAMAP-Rule:MF_03035}	9.57e-30
TR10872|c0_g1	NA	NA
TR10873|c0_g1	Beta-hexosaminidase subunit beta	1.08e-31
TR10874|c0_g1	Non-histone chromosomal protein 6	2.33e-14
TR10875|c0_g1	NA	NA
TR10876|c0_g1	NA	NA
TR10877|c0_g1	NA	NA
TR10878|c0_g1	NA	NA
TR10879|c0_g1	Cytochrome c oxidase subunit 6A1, mitochondrial	2.07e-25
TR1088|c0_g1	NA	NA
TR10880|c0_g1	NA	NA
TR10881|c0_g1	NA	NA
TR10882|c0_g1	NA	NA
TR10883|c0_g1	NA	NA
TR10883|c1_g1	NA	NA
TR10884|c0_g1	NA	NA
TR10885|c0_g1	NA	NA
TR10886|c0_g1	NA	NA
TR10887|c0_g1	NA	NA
TR10888|c0_g1	NA	NA
TR10889|c0_g1	NA	NA
TR1089|c0_g1	NA	NA
TR10890|c0_g1	NA	NA
TR10891|c0_g1	NA	NA
TR10892|c0_g1	NA	NA
TR10893|c0_g1	NA	NA
TR10894|c0_g1	Probable inorganic phosphate transporter 1-4	2.12e-44
TR10895|c0_g1	NA	NA
TR10896|c0_g1	NA	NA
TR10897|c0_g1	NA	NA
TR10898|c0_g1	NADPH--cytochrome P450 reductase {ECO:0000255|HAMAP-Rule:MF_03212}	2.49e-32
TR10899|c0_g1	NA	NA
TR109|c0_g1	NA	NA
TR1090|c0_g1	NA	NA
TR10900|c0_g1	Nucleoporin SEH1 {ECO:0000305}	9.17e-19
TR10901|c0_g1	NA	NA
TR10902|c0_g1	NA	NA
TR10903|c0_g1	NA	NA
TR10904|c0_g1	NA	NA
TR10905|c0_g1	NA	NA
TR10906|c0_g1	NA	NA
TR10907|c0_g1	Phosphoenolpyruvate carboxykinase (ATP)	7.78e-40
TR10908|c0_g1	NA	NA
TR10909|c0_g1	NA	NA
TR1091|c0_g1	NA	NA
TR1091|c0_g2	NA	NA
TR10910|c0_g1	NA	NA
TR10911|c0_g1	NA	NA
TR10912|c0_g1	Type III pantothenate kinase {ECO:0000255|HAMAP-Rule:MF_01274}	8.28e-23
TR10913|c0_g1	NA	NA
TR10914|c0_g1	NA	NA
TR10915|c0_g1	ATP-dependent zinc metalloprotease FTSH 8, mitochondrial	4.65e-40
TR10916|c0_g1	NA	NA
TR10917|c0_g1	NA	NA
TR10918|c0_g1	Probable inactive ATP-dependent zinc metalloprotease FTSHI 3, chloroplastic	1.99e-53
TR10919|c0_g1	Signal recognition particle 19 kDa protein	9.19e-20
TR1092|c0_g1	3-isopropylmalate dehydratase small subunit 1	1.61e-37
TR10920|c0_g1	NA	NA
TR10921|c0_g1	NA	NA
TR10922|c0_g1	NA	NA
TR10923|c0_g1	NA	NA
TR10924|c0_g1	NA	NA
TR10925|c0_g1	NA	NA
TR10926|c0_g1	NA	NA
TR10927|c0_g1	NA	NA
TR10928|c0_g1	NA	NA
TR10929|c0_g1	NA	NA
TR1093|c0_g1	NA	NA
TR1093|c0_g2	NA	NA
TR10930|c0_g1	NA	NA
TR10931|c0_g1	NA	NA
TR10932|c0_g1	NA	NA
TR10933|c0_g1	NA	NA
TR10934|c0_g1	NA	NA
TR10935|c0_g1	NA	NA
TR10936|c0_g1	NA	NA
TR10937|c0_g1	NA	NA
TR10938|c0_g1	NA	NA
TR10939|c0_g1	NA	NA
TR1094|c0_g1	NA	NA
TR1094|c0_g2	NA	NA
TR10940|c0_g1	60S ribosomal protein L30	7.43e-38
TR10941|c0_g1	2-oxoglutarate dehydrogenase, mitochondrial	1.57e-47
TR10942|c0_g1	NA	NA
TR10943|c0_g1	Protein rough sheath 2 homolog	5.89e-16
TR10944|c0_g1	60S ribosomal protein L18a	6.5e-16
TR10945|c0_g1	NA	NA
TR10946|c0_g1	NA	NA
TR10947|c0_g1	NA	NA
TR10948|c0_g1	NA	NA
TR10949|c0_g1	NA	NA
TR1095|c0_g1	NA	NA
TR1095|c0_g2	NA	NA
TR10950|c0_g1	NA	NA
TR10951|c0_g1	NA	NA
TR10952|c0_g1	NA	NA
TR10953|c0_g1	Bifunctional purine biosynthesis protein PurH {ECO:0000255|HAMAP-Rule:MF_00139}	2.63e-34
TR10954|c0_g1	NA	NA
TR10954|c0_g2	NA	NA
TR10955|c0_g1	NA	NA
TR10956|c0_g1	NA	NA
TR10957|c0_g1	NA	NA
TR10958|c0_g1	NA	NA
TR10959|c1_g1	NA	NA
TR1096|c0_g1	Fructose-bisphosphate aldolase, cytoplasmic isozyme	1.11e-54
TR1096|c0_g2	Fructose-bisphosphate aldolase, cytoplasmic isozyme	1.91e-52
TR10960|c0_g1	NA	NA
TR10961|c0_g1	Pyruvate dehydrogenase E1 component subunit alpha-2, mitochondrial	1.86e-40
TR10962|c0_g1	NA	NA
TR10963|c0_g1	NA	NA
TR10964|c0_g1	NA	NA
TR10965|c0_g1	NA	NA
TR10966|c0_g1	NA	NA
TR10967|c0_g1	Cytosolic 5'-nucleotidase 3 {ECO:0000250|UniProtKB:Q9D020}	7.58e-57
TR10967|c0_g2	Cytosolic 5'-nucleotidase 3 {ECO:0000250|UniProtKB:Q9D020}	3.86e-57
TR10968|c0_g1	NA	NA
TR10969|c0_g1	GTP-binding protein rho1	1.35e-60
TR1097|c0_g1	NA	NA
TR1097|c0_g2	NA	NA
TR10970|c0_g1	Probable plastid-lipid-associated protein 14, chloroplastic	6.2e-144
TR10971|c0_g1	NA	NA
TR10972|c0_g1	NA	NA
TR10973|c0_g1	NA	NA
TR10974|c0_g1	NA	NA
TR10975|c0_g1	NA	NA
TR10976|c0_g1	NA	NA
TR10977|c0_g1	NA	NA
TR10978|c0_g1	NA	NA
TR10979|c0_g1	NA	NA
TR1098|c0_g1	NA	NA
TR10980|c0_g1	NA	NA
TR10981|c0_g1	NA	NA
TR10982|c0_g1	Ribonucleoside-diphosphate reductase large chain	1.96e-35
TR10983|c0_g1	NA	NA
TR10984|c0_g1	Calcium-transporting ATPase, endoplasmic reticulum-type	0
TR10985|c0_g1	NA	NA
TR10986|c0_g1	NA	NA
TR10987|c0_g1	NA	NA
TR10988|c0_g1	NA	NA
TR10989|c0_g1	NA	NA
TR1099|c0_g1	NA	NA
TR10990|c0_g1	NA	NA
TR10991|c0_g1	NA	NA
TR10992|c0_g1	NA	NA
TR10993|c0_g1	NA	NA
TR10994|c0_g1	NA	NA
TR10995|c0_g1	60S ribosomal protein L18	1.37e-84
TR10996|c0_g1	NA	NA
TR10997|c0_g1	NA	NA
TR10998|c0_g1	NA	NA
TR10999|c0_g1	E3 ubiquitin-protein ligase PRT6 {ECO:0000305}	7.46e-24
TR11|c0_g1	Protein STAR1	7.96e-70
TR110|c0_g1	NA	NA
TR1100|c0_g1	NA	NA
TR1100|c1_g1	NA	NA
TR11000|c0_g1	Calmodulin	1.1e-18
TR11001|c0_g1	NA	NA
TR11002|c0_g1	NA	NA
TR11003|c0_g1	NA	NA
TR11004|c0_g1	NA	NA
TR11005|c0_g1	Calmodulin	2e-35
TR11006|c0_g1	NA	NA
TR11007|c0_g1	60S ribosomal protein L26-1	1.64e-41
TR11008|c0_g1	17.5 kDa class I heat shock protein	4.92e-21
TR11009|c0_g1	NA	NA
TR1101|c0_g1	NA	NA
TR1101|c0_g2	NA	NA
TR11010|c0_g1	NA	NA
TR11011|c0_g1	60S ribosomal protein L9	1.14e-84
TR11012|c0_g1	NA	NA
TR11013|c0_g1	NA	NA
TR11014|c0_g1	BEACH domain-containing protein A2 {ECO:0000303|PubMed:25618824}	4.6e-20
TR11015|c0_g1	40S ribosomal protein S16	1.26e-34
TR11016|c0_g1	NA	NA
TR11017|c0_g1	NA	NA
TR11018|c0_g1	NA	NA
TR11019|c0_g1	NA	NA
TR1102|c0_g1	Cell number regulator 10	2.11e-28
TR11020|c0_g1	NA	NA
TR11021|c0_g1	Cytochrome b6 {ECO:0000255|HAMAP-Rule:MF_00633}	5.54e-64
TR11022|c0_g1	NA	NA
TR11023|c0_g1	NA	NA
TR11024|c0_g1	NA	NA
TR11025|c0_g1	NA	NA
TR11026|c0_g1	NA	NA
TR11027|c0_g1	NA	NA
TR11028|c0_g1	NA	NA
TR11029|c0_g1	NA	NA
TR1103|c0_g1	Synaptotagmin-4	5.01e-77
TR1103|c0_g2	Synaptotagmin-5	2.65e-88
TR11030|c0_g1	NA	NA
TR11031|c0_g1	NA	NA
TR11032|c0_g1	NA	NA
TR11033|c0_g1	NA	NA
TR11034|c0_g1	NA	NA
TR11035|c0_g1	Serine/threonine protein phosphatase 2A 59 kDa regulatory subunit B' eta isoform	6.72e-87
TR11035|c0_g2	Serine/threonine protein phosphatase 2A 57 kDa regulatory subunit B' epsilon isoform	3.42e-87
TR11036|c0_g1	Leucine aminopeptidase	8.48e-38
TR11037|c0_g1	NA	NA
TR11038|c0_g1	NA	NA
TR11039|c0_g1	NA	NA
TR1104|c0_g1	NA	NA
TR11040|c0_g1	NA	NA
TR11041|c0_g1	DNA repair protein REV1	7.5e-27
TR11042|c0_g1	Sister-chromatid cohesion protein 3	6.72e-116
TR11043|c0_g1	Peroxisome biogenesis protein 12	7.51e-49
TR11044|c0_g1	NA	NA
TR11045|c0_g1	NA	NA
TR11046|c0_g1	NA	NA
TR11047|c0_g1	NA	NA
TR11048|c0_g1	Probable ubiquitin-conjugating enzyme E2 23	5.32e-42
TR11049|c0_g1	Transmembrane emp24 domain-containing protein p24delta3	2.27e-61
TR1105|c0_g1	Methylcrotonoyl-CoA carboxylase beta chain, mitochondrial	1.26e-65
TR11050|c0_g1	NA	NA
TR11051|c0_g1	Dihydrolipoyl dehydrogenase, mitochondrial	8.93e-36
TR11052|c0_g1	NA	NA
TR11053|c0_g1	Elongation factor 2	2.22e-55
TR11054|c0_g1	NA	NA
TR11055|c0_g1	NA	NA
TR11056|c0_g1	NA	NA
TR11057|c0_g1	NA	NA
TR11058|c0_g1	NA	NA
TR11059|c0_g1	5'-nucleotidase domain-containing protein DDB_G0275467	1.63e-25
TR1106|c0_g1	Probable UDP-arabinose 4-epimerase 1	6.7e-75
TR1106|c0_g2	Probable UDP-arabinose 4-epimerase 1	1.25e-74
TR11060|c0_g1	NA	NA
TR11061|c0_g1	NA	NA
TR11062|c0_g1	NA	NA
TR11063|c0_g1	Ubiquitin-like protein pmt3/smt3	7.66e-24
TR11064|c0_g1	NA	NA
TR11065|c0_g1	NAD-dependent malic enzyme 1, mitochondrial	1.42e-93
TR11066|c0_g1	NA	NA
TR11067|c0_g1	40S ribosomal protein S3	1.68e-39
TR11068|c0_g1	60S ribosomal protein L5	2.06e-95
TR11069|c0_g1	NA	NA
TR1107|c0_g1	NA	NA
TR11070|c0_g1	NA	NA
TR11071|c0_g1	NA	NA
TR11072|c0_g1	NA	NA
TR11073|c0_g1	NA	NA
TR11074|c0_g1	NA	NA
TR11075|c0_g1	NA	NA
TR11076|c0_g1	NA	NA
TR11077|c0_g1	NA	NA
TR11078|c0_g1	NA	NA
TR11079|c0_g1	NA	NA
TR1108|c0_g1	NA	NA
TR11080|c0_g1	NA	NA
TR11081|c0_g1	NA	NA
TR11082|c0_g1	NA	NA
TR11083|c0_g1	NADH dehydrogenase [ubiquinone] iron-sulfur protein 7, mitochondrial	2.61e-68
TR11084|c0_g1	NA	NA
TR11085|c0_g1	Probable anion transporter 6, chloroplastic	2.11e-43
TR11086|c0_g1	NA	NA
TR11087|c0_g1	NA	NA
TR11088|c0_g1	NA	NA
TR11089|c0_g1	NA	NA
TR1109|c0_g1	Probable inactive poly [ADP-ribose] polymerase SRO2	6.21e-11
TR11090|c0_g1	NA	NA
TR11091|c0_g1	NA	NA
TR11092|c0_g1	NA	NA
TR11093|c0_g1	NA	NA
TR11094|c0_g1	NA	NA
TR11095|c0_g1	Glutamate dehydrogenase, mitochondrial	2.63e-60
TR11096|c0_g1	NA	NA
TR11097|c0_g1	NA	NA
TR11098|c0_g1	NA	NA
TR11099|c0_g1	Myosin light chain kinase A	5.32e-51
TR111|c0_g1	NA	NA
TR1110|c0_g1	NA	NA
TR11100|c0_g1	NA	NA
TR11101|c0_g1	NA	NA
TR11102|c0_g1	Vitellogenin-6	6.73e-18
TR11103|c0_g1	NA	NA
TR11104|c0_g1	NA	NA
TR11104|c1_g1	NA	NA
TR11105|c0_g1	NA	NA
TR11106|c0_g1	14-3-3-like protein GF14 psi {ECO:0000303|PubMed:7972511}	3.94e-42
TR11107|c0_g1	NA	NA
TR11108|c0_g1	NA	NA
TR11109|c0_g1	Vesicle-associated membrane protein 725 {ECO:0000303|PubMed:11115874}	3.61e-18
TR1111|c0_g1	SUPPRESSOR OF GAMMA RESPONSE 1 {ECO:0000303|PubMed:19549833}	4.42e-41
TR1111|c0_g2	SUPPRESSOR OF GAMMA RESPONSE 1 {ECO:0000303|PubMed:19549833}	4.55e-41
TR11110|c0_g1	Thiamine biosynthetic bifunctional enzyme TH1, chloroplastic	5.13e-52
TR11111|c0_g1	NA	NA
TR11112|c0_g1	NA	NA
TR11113|c0_g1	NA	NA
TR11114|c0_g1	NA	NA
TR11115|c0_g1	NA	NA
TR11116|c0_g1	NA	NA
TR11117|c0_g1	NA	NA
TR11118|c0_g1	NA	NA
TR11119|c0_g1	NA	NA
TR1112|c0_g1	NA	NA
TR1112|c0_g2	NA	NA
TR11120|c0_g1	NA	NA
TR11121|c0_g1	NA	NA
TR11122|c0_g1	NA	NA
TR11123|c0_g1	NA	NA
TR11124|c0_g1	NA	NA
TR11125|c0_g1	Ferritin subunit	6.58e-12
TR11126|c0_g1	NA	NA
TR11127|c0_g1	NA	NA
TR11127|c1_g1	NA	NA
TR11128|c0_g1	NA	NA
TR11129|c0_g1	NA	NA
TR1113|c0_g1	NA	NA
TR1113|c0_g2	NA	NA
TR11130|c0_g1	NA	NA
TR11131|c0_g1	NA	NA
TR11132|c0_g1	NA	NA
TR11133|c0_g1	UPF0061 protein MXAN_0863 {ECO:0000255|HAMAP-Rule:MF_00692}	2.03e-25
TR11134|c0_g1	NA	NA
TR11135|c0_g1	NA	NA
TR11136|c0_g1	NA	NA
TR11137|c0_g1	Nicastrin	1.37e-15
TR11138|c0_g1	NA	NA
TR11139|c0_g1	NA	NA
TR1114|c0_g1	NA	NA
TR1114|c1_g1	NA	NA
TR11140|c0_g1	NA	NA
TR11141|c0_g1	NA	NA
TR11142|c0_g1	NA	NA
TR11143|c0_g1	DNA repair endonuclease XPF	2.18e-23
TR11144|c0_g1	NA	NA
TR11145|c0_g1	Pseudouridylate synthase 7 homolog	1.19e-62
TR11146|c0_g1	NA	NA
TR11147|c0_g1	Protein Mpv17	1.31e-26
TR11148|c0_g1	40S ribosomal protein S13	1.01e-82
TR11149|c0_g1	NA	NA
TR1115|c0_g1	NA	4.97e-37^.^.
TR11150|c0_g1	AP-1 complex subunit gamma-2	4.17e-15
TR11151|c0_g1	NA	NA
TR11152|c0_g1	NA	NA
TR11153|c0_g1	NA	NA
TR11154|c0_g1	NA	NA
TR11155|c0_g1	NA	NA
TR11156|c0_g1	Glutamate-1-semialdehyde 2,1-aminomutase {ECO:0000255|HAMAP-Rule:MF_00375}	3.01e-48
TR11157|c0_g1	NA	NA
TR11158|c0_g1	Alpha-L-arabinofuranosidase 1	2.19e-32
TR11159|c0_g1	7-dehydrocholesterol reductase	2.45e-13
TR1116|c0_g1	Vesicle transport v-SNARE 11	2.62e-36
TR11160|c0_g1	NA	NA
TR11161|c0_g1	Fucoxanthin-chlorophyll a-c binding protein A, chloroplastic	2.98e-12
TR11162|c0_g1	NA	NA
TR11163|c0_g1	Sirohydrochlorin ferrochelatase, chloroplastic {ECO:0000303|PubMed:15545265}	9.05e-54
TR11164|c0_g1	NA	NA
TR11165|c0_g1	NA	NA
TR11166|c0_g1	NA	NA
TR11167|c0_g1	NA	NA
TR11168|c0_g1	NA	NA
TR11169|c0_g1	NA	NA
TR1117|c0_g1	NA	NA
TR11170|c0_g1	NA	NA
TR11171|c0_g1	NA	NA
TR11172|c0_g1	Dynamin-2B	4.89e-20
TR11173|c0_g1	Bifunctional aspartokinase/homoserine dehydrogenase 2, chloroplastic	1.64e-32
TR11174|c0_g1	NA	NA
TR11175|c0_g1	NA	NA
TR11176|c0_g1	NA	NA
TR11177|c0_g1	NA	NA
TR11178|c0_g1	NA	NA
TR11179|c0_g1	NA	NA
TR1118|c0_g1	Putative 12-oxophytodienoate reductase 2	5.61e-43
TR11180|c0_g1	NA	NA
TR11181|c0_g1	Phosphomannomutase	1.79e-90
TR11182|c0_g1	NA	NA
TR11183|c0_g1	Putative ATP-dependent DNA helicase Q1 {ECO:0000250|UniProtKB:P46063}	1.79e-35
TR11184|c0_g1	NA	NA
TR11185|c0_g1	NA	NA
TR11186|c0_g1	NA	NA
TR11187|c0_g1	NA	NA
TR11188|c0_g1	NA	NA
TR11189|c0_g1	NA	NA
TR1119|c0_g1	NA	NA
TR11190|c0_g1	NA	NA
TR11191|c0_g1	Programmed cell death 6-interacting protein	1.34e-12
TR11191|c1_g1	NA	NA
TR11192|c0_g1	NA	NA
TR11193|c0_g1	NA	NA
TR11194|c0_g1	Heme-binding protein 2	2.93e-19
TR11195|c0_g1	Casein kinase II subunit alpha'	1.43e-31
TR11196|c0_g1	NA	NA
TR11197|c0_g1	NA	NA
TR11198|c0_g1	NA	NA
TR11199|c0_g1	NA	NA
TR112|c0_g1	NA	1.73e-15^.^.
TR1120|c0_g1	NA	NA
TR1120|c0_g2	NA	NA
TR11200|c0_g1	NA	NA
TR11200|c1_g1	NA	NA
TR11201|c0_g1	Autophagy-related protein 3	1.79e-20
TR11202|c0_g1	NA	NA
TR11203|c0_g1	NA	NA
TR11204|c0_g1	NA	NA
TR11205|c0_g1	NA	NA
TR11206|c0_g1	60S ribosomal protein L21	5.8e-57
TR11207|c0_g1	NA	NA
TR11208|c0_g1	Serine/arginine-rich splicing factor 4	5.45e-62
TR11209|c0_g1	NA	NA
TR1121|c0_g1	NA	NA
TR11210|c0_g1	NA	NA
TR11210|c1_g1	NA	NA
TR11211|c0_g1	Tyrosine/DOPA decarboxylase 3	5.52e-43
TR11212|c0_g1	NA	NA
TR11213|c0_g1	NA	NA
TR11214|c0_g1	NA	NA
TR11215|c0_g1	NA	NA
TR11216|c0_g1	E3 ubiquitin-protein ligase CHIP {ECO:0000305}	1.4e-20
TR11217|c0_g1	NA	NA
TR11218|c0_g1	NA	NA
TR11219|c0_g1	Ferredoxin-dependent glutamate synthase 2	1.62e-38
TR1122|c0_g1	NA	NA
TR11220|c0_g1	NA	NA
TR11221|c0_g1	NA	NA
TR11222|c0_g1	NA	NA
TR11223|c0_g1	NA	NA
TR11224|c0_g1	NA	NA
TR11225|c0_g1	NA	NA
TR11226|c0_g1	Light-independent protochlorophyllide reductase subunit N {ECO:0000255|HAMAP-Rule:MF_00352}	2.42e-62
TR11227|c0_g1	NA	NA
TR11228|c0_g1	NA	NA
TR11229|c0_g1	NA	NA
TR1123|c0_g1	NA	8.22e-24
TR11230|c0_g1	NA	NA
TR11231|c0_g1	Heat shock 70 kDa protein, mitochondrial	2.95e-72
TR11232|c0_g1	Phospholipid-transporting ATPase 10 {ECO:0000303|PubMed:11402198}	7.19e-23
TR11233|c0_g1	Proliferating cell nuclear antigen	2.42e-151
TR11234|c0_g1	NA	NA
TR11235|c0_g1	NA	NA
TR11236|c0_g1	NA	NA
TR11237|c0_g1	NA	NA
TR11238|c0_g1	NA	NA
TR11239|c0_g1	NA	NA
TR1124|c0_g1	NA	NA
TR11240|c0_g1	NA	NA
TR11241|c0_g1	NA	NA
TR11242|c0_g1	NA	NA
TR11243|c0_g1	NA	NA
TR11244|c0_g1	NA	NA
TR11245|c0_g1	NA	NA
TR11246|c0_g1	NA	NA
TR11247|c0_g1	NA	NA
TR11248|c0_g1	NA	NA
TR11249|c0_g1	NA	NA
TR1125|c0_g1	NA	NA
TR1125|c0_g2	NA	NA
TR11250|c0_g1	NA	NA
TR11251|c0_g1	NA	NA
TR11252|c0_g1	Lecithin-cholesterol acyltransferase-like 4	1.8e-56
TR11253|c0_g1	NA	NA
TR11254|c0_g1	ADP,ATP carrier protein 2, chloroplastic	3.11e-53
TR11255|c0_g1	NA	NA
TR11256|c0_g1	NA	NA
TR11257|c0_g1	NA	NA
TR11258|c0_g1	NA	NA
TR11259|c0_g1	NA	NA
TR1126|c0_g1	NA	NA
TR11260|c0_g1	Adenosylhomocysteinase	1.58e-152
TR11261|c0_g1	NA	NA
TR11262|c0_g1	NA	NA
TR11263|c0_g1	Probable pre-mRNA-splicing factor ATP-dependent RNA helicase DEAH3 {ECO:0000305}	1.02e-35
TR11264|c0_g1	NA	NA
TR11264|c0_g2	NA	NA
TR11265|c0_g1	NA	NA
TR11266|c0_g1	NA	NA
TR11267|c0_g1	NA	NA
TR11268|c0_g1	NA	NA
TR11269|c0_g1	NA	NA
TR1127|c0_g1	NA	NA
TR1127|c0_g2	NA	NA
TR11270|c0_g1	NA	NA
TR11271|c0_g1	CWF19-like protein 2	3.25e-16
TR11272|c0_g1	NA	NA
TR11273|c0_g1	Taurocyamine kinase	2.46e-110
TR11274|c0_g1	DEAD-box ATP-dependent RNA helicase 3, chloroplastic {ECO:0000305}	1.72e-39
TR11275|c0_g1	NA	NA
TR11276|c0_g1	DEAD-box ATP-dependent RNA helicase 22	7.61e-21
TR11277|c0_g1	RNA-binding protein 28	1.52e-16
TR11278|c0_g1	NA	NA
TR11279|c0_g1	Mitogen-activated protein kinase kinase kinase YODA	2e-65
TR1128|c0_g1	DNA repair and recombination protein RAD54	0
TR11280|c0_g1	NA	NA
TR11281|c0_g1	Eukaryotic translation initiation factor 3 subunit H {ECO:0000255|HAMAP-Rule:MF_03007}	3.59e-45
TR11282|c0_g1	EF-hand calcium-binding domain-containing protein 1	7.31e-21
TR11283|c0_g1	NA	NA
TR11284|c0_g1	Squalene synthase	1.25e-37
TR11285|c0_g1	NA	NA
TR11286|c0_g1	NA	NA
TR11286|c1_g1	NA	NA
TR11287|c0_g1	NA	NA
TR11288|c0_g1	NA	NA
TR11289|c0_g1	NA	NA
TR1129|c0_g1	Dynamin-like protein ARC5	6.38e-13
TR11290|c0_g1	NA	NA
TR11291|c0_g1	NA	NA
TR11292|c0_g1	NA	NA
TR11293|c0_g1	NA	NA
TR11294|c0_g1	NA	NA
TR11295|c0_g1	NA	NA
TR11296|c0_g1	NA	NA
TR11297|c0_g1	NA	NA
TR11298|c0_g1	NA	NA
TR11299|c0_g1	NA	NA
TR113|c0_g1	NA	NA
TR1130|c0_g1	Octanoyltransferase	1.2e-63
TR1130|c0_g2	Octanoyltransferase	1.36e-63
TR11300|c0_g1	Equilibrative nucleotide transporter 1	1.04e-16
TR11301|c0_g1	NA	NA
TR11302|c0_g1	NA	NA
TR11303|c0_g1	NA	NA
TR11304|c0_g1	Protein FLUORESCENT IN BLUE LIGHT, chloroplastic	2.46e-19
TR11305|c0_g1	NA	NA
TR11306|c0_g1	Calcium-transporting ATPase 3, endoplasmic reticulum-type	9.08e-21
TR11307|c0_g1	Sucrose transport protein SUT4	4.84e-18
TR11308|c0_g1	NA	NA
TR11308|c0_g2	NA	NA
TR11309|c0_g1	NA	NA
TR1131|c0_g1	Pentatricopeptide repeat-containing protein At1g74850, chloroplastic	0
TR1131|c0_g2	Pentatricopeptide repeat-containing protein At1g74850, chloroplastic	0
TR11310|c0_g1	NA	NA
TR11311|c0_g1	TP53-regulated inhibitor of apoptosis 1-B	1.16e-12
TR11312|c0_g1	NA	NA
TR11313|c0_g1	NA	NA
TR11314|c0_g1	Peptidyl-prolyl cis-trans isomerase CYP19-4	1e-39
TR11315|c0_g1	NA	NA
TR11316|c0_g1	NA	NA
TR11317|c0_g1	NA	NA
TR11318|c0_g1	NA	NA
TR11319|c0_g1	NA	NA
TR1132|c0_g1	NA	NA
TR11320|c0_g1	NA	NA
TR11321|c0_g1	NA	NA
TR11322|c0_g1	E3 ubiquitin-protein ligase KEG	3.47e-50
TR11323|c0_g1	NA	NA
TR11324|c0_g1	Ankyrin repeat domain-containing protein 13B	4.52e-34
TR11325|c0_g1	NA	NA
TR11326|c0_g1	NA	NA
TR11327|c0_g1	NA	NA
TR11328|c0_g1	NA	NA
TR11329|c0_g1	NA	NA
TR1133|c0_g1	Dolichyl-diphosphooligosaccharide--protein glycosyltransferase subunit 2	3.75e-69
TR1133|c0_g2	Dolichyl-diphosphooligosaccharide--protein glycosyltransferase subunit 2	1.54e-77
TR11330|c0_g1	NA	NA
TR11331|c0_g1	NA	NA
TR11332|c0_g1	NA	NA
TR11333|c0_g1	NA	NA
TR11334|c0_g1	NA	NA
TR11335|c0_g1	NA	9.78e-50^.^.
TR11336|c0_g1	ATP-binding cassette sub-family F member 3	4.63e-31
TR11337|c0_g1	NA	NA
TR11338|c0_g1	NA	NA
TR11339|c0_g1	NA	NA
TR1134|c0_g1	NA	NA
TR1134|c0_g2	NA	NA
TR1134|c1_g1	NA	NA
TR11340|c0_g1	NA	NA
TR11341|c0_g1	NA	NA
TR11342|c0_g1	NA	NA
TR11343|c0_g1	NA	NA
TR11344|c0_g1	50S ribosomal protein L7/L12 {ECO:0000255|HAMAP-Rule:MF_00368}	3.99e-26
TR11345|c0_g1	NA	NA
TR11346|c0_g1	NA	NA
TR11347|c0_g1	NA	NA
TR11348|c0_g1	NA	NA
TR11349|c0_g1	NA	NA
TR1135|c0_g1	Mannose-1-phosphate guanyltransferase alpha	1.19e-53
TR1135|c1_g1	Mannose-1-phosphate guanyltransferase alpha	8.13e-70
TR11350|c0_g1	Gamma aminobutyrate transaminase 3, chloroplastic	6.6e-34
TR11351|c0_g1	NA	NA
TR11352|c0_g1	Protein CHUP1, chloroplastic	4.11e-49
TR11353|c0_g1	NA	NA
TR11354|c0_g1	NA	NA
TR11355|c0_g1	NA	NA
TR11356|c0_g1	NA	NA
TR11357|c0_g1	NA	NA
TR11358|c0_g1	NA	NA
TR11359|c0_g1	Peptidyl-prolyl cis-trans isomerase FKBP53	5.22e-12
TR1136|c0_g1	NA	NA
TR11360|c0_g1	Putative lipid phosphate phosphatase 3, chloroplastic	1.24e-61
TR11361|c0_g1	NA	NA
TR11362|c0_g1	NA	NA
TR11363|c0_g1	NA	NA
TR11364|c0_g1	NA	NA
TR11365|c0_g1	NA	NA
TR11366|c0_g1	F-box/LRR-repeat protein 15	2.47e-15
TR11367|c0_g1	NA	NA
TR11368|c0_g1	NA	NA
TR11369|c0_g1	NA	NA
TR1137|c0_g1	NA	NA
TR11370|c0_g1	Heat shock 70 kDa protein D	1.31e-44
TR11371|c0_g1	NA	NA
TR11372|c0_g1	NA	NA
TR11373|c0_g1	ATP-dependent DNA helicase homolog RECG, chloroplastic {ECO:0000305}	6.74e-31
TR11374|c0_g1	NA	NA
TR11375|c0_g1	NA	NA
TR11376|c0_g1	NA	NA
TR11377|c0_g1	NA	NA
TR11378|c0_g1	NA	NA
TR11379|c0_g1	LRR receptor-like serine/threonine-protein kinase ERECTA {ECO:0000303|PubMed:8624444}	1.49e-20
TR1138|c0_g1	Ras-related protein Rab5	1.35e-97
TR1138|c0_g2	Ras-related protein Rab5	1.35e-97
TR11380|c0_g1	NA	NA
TR11381|c0_g1	NA	NA
TR11382|c0_g1	NA	2.99e-29^.^.
TR11383|c0_g1	NA	NA
TR11384|c0_g1	NA	NA
TR11385|c0_g1	NA	NA
TR11386|c0_g1	NA	NA
TR11387|c0_g1	Trifunctional enzyme subunit beta, mitochondrial	3.43e-30
TR11388|c0_g1	NA	NA
TR11389|c0_g1	Peptidyl-prolyl cis-trans isomerase 6	7.56e-62
TR1139|c0_g1	NA	NA
TR1139|c0_g2	NA	NA
TR11390|c0_g1	NA	NA
TR11391|c0_g1	Photosystem I reaction center subunit III, chloroplastic	3.58e-23
TR11392|c0_g1	NA	NA
TR11393|c0_g1	NA	NA
TR11394|c0_g1	NA	NA
TR11395|c0_g1	NA	NA
TR11396|c0_g1	ATP synthase subunit gamma, mitochondrial	6.81e-22
TR11397|c0_g1	NA	NA
TR11398|c0_g1	NA	NA
TR11399|c0_g1	NA	NA
TR114|c0_g1	NA	NA
TR1140|c0_g1	NA	NA
TR11400|c0_g1	DDB1- and CUL4-associated factor homolog 1	6.2e-14
TR11401|c0_g1	NA	NA
TR11402|c0_g1	Long-chain-fatty-acid--CoA ligase 1	8.88e-18
TR11403|c0_g1	Cytochrome b-c1 complex subunit Rieske, mitochondrial	4.72e-107
TR11404|c0_g1	NA	NA
TR11405|c0_g1	NA	NA
TR11406|c0_g1	NA	NA
TR11407|c0_g1	NA	NA
TR11408|c0_g1	NA	NA
TR11409|c0_g1	NA	NA
TR1141|c0_g1	Ornithine decarboxylase antizyme 1	1.21e-18
TR11410|c0_g1	NA	NA
TR11411|c0_g1	NA	NA
TR11412|c0_g1	Probable N-acetylglucosaminyl-phosphatidylinositol de-N-acetylase	4.8e-21
TR11413|c0_g1	NA	NA
TR11414|c0_g1	NA	NA
TR11415|c0_g1	NA	NA
TR11416|c0_g1	NA	NA
TR11417|c0_g1	Probable 28S ribosomal protein S6, mitochondrial	6.42e-19
TR11418|c0_g1	Adenylosuccinate synthetase isozyme 2 {ECO:0000255|HAMAP-Rule:MF_03127}	8.12e-50
TR11419|c0_g1	NA	NA
TR1142|c0_g1	Probable leucine-rich repeat receptor-like protein kinase At1g35710	1.34e-30
TR1142|c0_g2	LRR receptor-like serine/threonine-protein kinase ERL1 {ECO:0000303|PubMed:14985254}	7.51e-31
TR11420|c0_g1	NA	NA
TR11421|c0_g1	NA	NA
TR11422|c0_g1	NA	NA
TR11423|c0_g1	Protein PLANT CADMIUM RESISTANCE 2	1.7e-20
TR11424|c0_g1	Photosystem II protein D1 2 {ECO:0000255|HAMAP-Rule:MF_01379}	1.96e-66
TR11425|c0_g1	DEAD-box ATP-dependent RNA helicase 42	3.07e-29
TR11426|c0_g1	NA	NA
TR11427|c0_g1	NA	NA
TR11428|c0_g1	Phospho-N-acetylmuramoyl-pentapeptide-transferase {ECO:0000255|HAMAP-Rule:MF_00038}	1.99e-14
TR11429|c0_g1	NA	NA
TR1143|c0_g1	NA	NA
TR1143|c0_g2	NA	NA
TR11430|c0_g1	NA	NA
TR11431|c0_g1	NA	NA
TR11432|c0_g1	NA	NA
TR11433|c0_g1	NA	NA
TR11434|c0_g1	NA	NA
TR11435|c0_g1	NA	NA
TR11436|c0_g1	NA	NA
TR11437|c0_g1	Tubulin epsilon chain	3.82e-16
TR11438|c0_g1	Dual specificity protein kinase shkD	3.89e-15
TR11439|c0_g1	NA	NA
TR11439|c0_g2	NA	NA
TR11439|c0_g3	NA	NA
TR1144|c0_g1	NA	NA
TR1144|c0_g2	NA	NA
TR11440|c0_g1	NA	NA
TR11440|c0_g2	NA	NA
TR11441|c0_g1	NA	NA
TR11441|c0_g2	NA	NA
TR11441|c0_g3	NA	NA
TR11442|c0_g1	NA	NA
TR11442|c0_g2	NA	NA
TR11443|c0_g1	THO complex subunit 3	1.16e-137
TR11443|c1_g1	NA	NA
TR11444|c0_g1	Probable prolyl 4-hydroxylase 7 {ECO:0000305}	4.41e-54
TR11444|c1_g1	Probable prolyl 4-hydroxylase 7 {ECO:0000305}	4.85e-90
TR11444|c1_g2	Probable prolyl 4-hydroxylase 7 {ECO:0000305}	4.95e-42
TR11444|c1_g3	Probable prolyl 4-hydroxylase 7 {ECO:0000305}	1.74e-90
TR11445|c0_g1	Peptidyl-tRNA hydrolase ICT1, mitochondrial	1.41e-25
TR11446|c0_g1	Phosphoribosylformylglycinamidine cyclo-ligase, chloroplastic/mitochondrial	1.03e-128
TR11447|c0_g1	NA	NA
TR11448|c0_g1	Protein FLX-like 2	1.86e-36
TR11448|c0_g2	Protein FLX-like 2	7.54e-35
TR11448|c0_g3	Protein FLX-like 2	3.25e-32
TR11448|c1_g1	NA	NA
TR11448|c1_g2	NA	NA
TR11449|c0_g1	NA	NA
TR11449|c0_g2	NA	NA
TR11449|c1_g1	NA	NA
TR1145|c0_g1	NA	NA
TR1145|c1_g1	NA	NA
TR1145|c2_g1	NA	NA
TR11450|c0_g1	NA	NA
TR11450|c0_g2	NA	NA
TR11450|c0_g3	NA	NA
TR11451|c0_g1	NA	NA
TR11452|c0_g1	AT-rich interactive domain-containing protein 5	3.15e-65
TR11453|c0_g1	NA	NA
TR11454|c0_g1	ACT domain-containing protein ACR9 {ECO:0000305}	5.69e-101
TR11455|c0_g1	NA	NA
TR11455|c0_g2	NA	NA
TR11456|c0_g1	Chymotrypsin-like elastase family member 1	3.46e-42
TR11456|c0_g2	CUB and peptidase domain-containing protein 1 {ECO:0000303|PubMed:23765379}	8.73e-19
TR11457|c0_g1	Methylcrotonoyl-CoA carboxylase beta chain, mitochondrial	1.09e-26
TR11457|c0_g2	Methylcrotonoyl-CoA carboxylase beta chain, mitochondrial	5.57e-107
TR11457|c0_g3	Methylcrotonoyl-CoA carboxylase beta chain, mitochondrial	1.25e-103
TR11458|c0_g1	Probable glucuronosyltransferase Os02g0520750	7.76e-21
TR11459|c0_g1	NA	NA
TR11459|c0_g2	NA	NA
TR11459|c0_g3	NA	NA
TR11459|c0_g4	NA	NA
TR11459|c0_g5	NA	NA
TR1146|c0_g1	Erlin-2 {ECO:0000250|UniProtKB:O94905}	7.35e-81
TR1146|c0_g2	Erlin-2 {ECO:0000250|UniProtKB:O94905}	2.62e-81
TR11460|c0_g1	NA	8.72e-61^.^.
TR11460|c1_g1	NA	1.46e-20^.^.
TR11460|c2_g1	NA	4.69e-54^.^.
TR11461|c0_g1	SNF1-related protein kinase catalytic subunit alpha KIN11	4.21e-11
TR11461|c0_g2	SNF1-related protein kinase catalytic subunit alpha KIN10	5.19e-30
TR11461|c0_g3	SNF1-related protein kinase catalytic subunit alpha KIN10	1.71e-29
TR11461|c1_g1	NA	NA
TR11461|c2_g1	NA	NA
TR11462|c0_g1	NA	NA
TR11463|c0_g1	NA	NA
TR11464|c0_g1	Oxygen-evolving enhancer protein 3-2, chloroplastic	1.41e-57
TR11465|c0_g1	Dihydroceramide fatty acyl 2-hydroxylase FAH2 {ECO:0000305}	1.04e-37
TR11465|c0_g2	Dihydroceramide fatty acyl 2-hydroxylase FAH2 {ECO:0000305}	1.04e-37
TR11465|c0_g3	Dihydroceramide fatty acyl 2-hydroxylase FAH2 {ECO:0000305}	1.04e-37
TR11466|c0_g1	Transcription initiation factor TFIID subunit 15b	3.75e-37
TR11466|c0_g2	Transcription initiation factor TFIID subunit 15b	8.12e-48
TR11466|c1_g1	NA	NA
TR11466|c1_g2	NA	NA
TR11467|c0_g1	TITAN-like protein	8.8e-19
TR11467|c0_g2	TITAN-like protein	1.74e-17
TR11468|c0_g1	NA	NA
TR11469|c0_g1	NA	NA
TR11469|c0_g2	NA	NA
TR11469|c1_g1	NA	NA
TR11469|c2_g1	NA	NA
TR11469|c3_g1	Succinate-semialdehyde dehydrogenase (acetylating)	1.24e-26
TR1147|c0_g1	Aquaporin-4	3.9e-38
TR11470|c0_g1	NA	NA
TR11470|c0_g2	Zinc finger protein 593 homolog	7.92e-13
TR11470|c0_g3	Zinc finger protein 593 homolog	1.6e-13
TR11471|c0_g1	NADH dehydrogenase [ubiquinone] iron-sulfur protein 8-B, mitochondrial	1.31e-91
TR11472|c0_g1	NA	NA
TR11472|c0_g2	NA	NA
TR11472|c1_g1	Ketol-acid reductoisomerase, chloroplastic	0
TR11472|c1_g2	NA	NA
TR11473|c0_g1	NA	NA
TR11473|c0_g2	Putative UDP-sugar transporter DDB_G0278631	1.9e-21
TR11473|c0_g3	NA	NA
TR11474|c0_g1	ER membrane protein complex subunit 4	2.11e-11
TR11475|c0_g1	NA	NA
TR11475|c0_g2	NA	NA
TR11475|c0_g3	NA	NA
TR11476|c0_g1	Probable phospholipid hydroperoxide glutathione peroxidase	3.28e-76
TR11477|c0_g1	NA	NA
TR11478|c0_g1	NA	NA
TR11478|c0_g2	NA	NA
TR11478|c0_g3	NA	NA
TR11479|c0_g1	NA	NA
TR1148|c0_g1	NA	NA
TR11480|c0_g1	Pentatricopeptide repeat-containing protein At2g35130	8.08e-93
TR11480|c0_g2	Pentatricopeptide repeat-containing protein At2g35130	1.29e-92
TR11481|c0_g1	NA	NA
TR11482|c0_g1	NA	NA
TR11483|c0_g1	NEDD8-activating enzyme E1 catalytic subunit	0
TR11483|c1_g1	NA	NA
TR11484|c0_g1	Selenoprotein F {ECO:0000303|PubMed:27645994}	4.08e-13
TR11484|c0_g2	NA	NA
TR11484|c0_g3	NA	NA
TR11485|c0_g1	Probable caffeoyl-CoA O-methyltransferase 2	1.39e-33
TR11485|c0_g2	Probable caffeoyl-CoA O-methyltransferase 2	6.27e-33
TR11485|c0_g3	Caffeoyl-CoA O-methyltransferase	1.9e-22
TR11485|c0_g4	Caffeoyl-CoA O-methyltransferase	1.06e-43
TR11485|c0_g5	Probable caffeoyl-CoA O-methyltransferase 2	3.08e-36
TR11486|c0_g1	NA	NA
TR11486|c1_g1	NA	NA
TR11487|c0_g1	NAD(P)H-quinone oxidoreductase subunit S, chloroplastic {ECO:0000305}	4.21e-22
TR11488|c0_g1	NA	NA
TR11488|c0_g2	NA	NA
TR11488|c0_g3	NA	NA
TR11489|c0_g1	Methylsterol monooxygenase 2-1	8.08e-142
TR11489|c0_g2	Methylsterol monooxygenase 2-1	1.22e-137
TR11489|c0_g3	Methylsterol monooxygenase 2-2	1.12e-52
TR1149|c0_g1	NA	NA
TR11490|c0_g1	Anaphase-promoting complex subunit 8	0
TR11491|c0_g1	Inward rectifier potassium channel Kirbac3.1	3.39e-39
TR11492|c0_g1	Molybdate-anion transporter	2.11e-65
TR11493|c0_g1	3-phosphoinositide-dependent protein kinase 2	7.91e-26
TR11493|c0_g2	3-phosphoinositide-dependent protein kinase 1	3.31e-114
TR11493|c0_g3	3-phosphoinositide-dependent protein kinase 1	1.09e-114
TR11494|c0_g1	NA	NA
TR11494|c0_g2	NA	NA
TR11495|c0_g1	NA	NA
TR11496|c0_g1	NA	NA
TR11496|c0_g2	NA	NA
TR11497|c0_g1	NA	NA
TR11497|c0_g2	NA	NA
TR11498|c0_g1	NA	NA
TR11499|c0_g1	NA	NA
TR115|c0_g1	NA	NA
TR1150|c0_g1	Polygalacturonate 4-alpha-galacturonosyltransferase	0
TR1150|c0_g2	Polygalacturonate 4-alpha-galacturonosyltransferase	6.42e-145
TR11500|c0_g1	ATP-dependent Clp protease proteolytic subunit-related protein 3, chloroplastic {ECO:0000303|PubMed:11299370}	3.45e-22
TR11500|c0_g2	ATP-dependent Clp protease proteolytic subunit-related protein 3, chloroplastic {ECO:0000303|PubMed:11299370}	4.97e-22
TR11500|c0_g3	ATP-dependent Clp protease proteolytic subunit-related protein 3, chloroplastic {ECO:0000303|PubMed:11299370}	8.71e-21
TR11501|c0_g1	Sphinganine C4-monooxygenase 2	3.72e-58
TR11501|c0_g2	Sphinganine C4-monooxygenase 1	4.94e-59
[truncated: 120,090 more rows]
