# Supplementary material for: Metatranscriptomic and metabolite profiling reveals vertical heterogeneity within a Zygnema green algal mat from Svalbard (High Arctic)
Source: Environ Microbiol. 2019 Sep 11;21(11):4283–99. doi: 10.1111/1462-2920.14788 (PMC6899726; doi:10.1111/1462-2920.14788)
Supplement: Supplementary file 3 — Table S2. Supporting Information [file EMI-21-4283-s003.xlsx]

## Sheet: Up
GO Term ID	Category	Description
GO:0009628	BP	response to abiotic stimulus
GO:0042221	BP	response to chemical
GO:0015979	BP	photosynthesis
GO:0050896	BP	response to stimulus
GO:0009058	BP	biosynthetic process
GO:0009664	BP	plant-type cell wall organization
GO:0006457	BP	protein folding
GO:0009768	BP	photosynthesis, light harvesting in photosystem I
GO:0042548	BP	regulation of photosynthesis, light reaction
GO:0009765	BP	photosynthesis, light harvesting
GO:0019253	BP	reductive pentose-phosphate cycle
GO:0010206	BP	photosystem II repair
GO:0010205	BP	photoinhibition
GO:0010110	BP	regulation of photosynthesis, dark reaction
GO:0010109	BP	regulation of photosynthesis
GO:0043155	BP	negative regulation of photosynthesis, light reaction
GO:0022900	BP	electron transport chain
GO:0019685	BP	photosynthesis, dark reaction
GO:0080153	BP	negative regulation of reductive pentose-phosphate cycle
GO:0080152	BP	regulation of reductive pentose-phosphate cycle
GO:0002181	BP	cytoplasmic translation
GO:0044267	BP	cellular protein metabolic process
GO:0006412	BP	translation
GO:1901566	BP	organonitrogen compound biosynthetic process
GO:0005996	BP	monosaccharide metabolic process
GO:0032787	BP	monocarboxylic acid metabolic process
GO:0010189	BP	vitamin E biosynthetic process
GO:0055086	BP	nucleobase-containing small molecule metabolic process
GO:0006775	BP	fat-soluble vitamin metabolic process
GO:0044723	BP	single-organism carbohydrate metabolic process
GO:0046364	BP	monosaccharide biosynthetic process
GO:0072350	BP	tricarboxylic acid metabolic process
GO:0006006	BP	glucose metabolic process
GO:0016051	BP	carbohydrate biosynthetic process
GO:0016053	BP	organic acid biosynthetic process
GO:0043436	BP	oxoacid metabolic process
GO:0046394	BP	carboxylic acid biosynthetic process
GO:0045912	BP	negative regulation of carbohydrate metabolic process
GO:0019752	BP	carboxylic acid metabolic process
GO:0006108	BP	malate metabolic process
GO:0006101	BP	citrate metabolic process
GO:0006099	BP	tricarboxylic acid cycle
GO:0006094	BP	gluconeogenesis
GO:0006090	BP	pyruvate metabolic process
GO:0043648	BP	dicarboxylic acid metabolic process
GO:0006082	BP	organic acid metabolic process
GO:0042362	BP	fat-soluble vitamin biosynthetic process
GO:0042360	BP	vitamin E metabolic process
GO:0044283	BP	small molecule biosynthetic process
GO:0090101	BP	negative regulation of transmembrane receptor protein serine/threonine kinase signaling pathway
GO:0019318	BP	hexose metabolic process
GO:0019319	BP	hexose biosynthetic process
GO:0006091	BP	generation of precursor metabolites and energy
GO:0060349	BP	bone morphogenesis
GO:0061035	BP	regulation of cartilage development
GO:0032330	BP	regulation of chondrocyte differentiation
GO:0005975	BP	carbohydrate metabolic process
GO:1902600	BP	hydrogen ion transmembrane transport
GO:0015991	BP	ATP hydrolysis coupled proton transport
GO:0055085	BP	transmembrane transport
GO:0015992	BP	proton transport
GO:0006818	BP	hydrogen transport
GO:0098662	BP	inorganic cation transmembrane transport
GO:0098655	BP	cation transmembrane transport
GO:0098660	BP	inorganic ion transmembrane transport
GO:0015988	BP	energy coupled proton transmembrane transport, against electrochemical gradient
GO:0045454	BP	cell redox homeostasis
GO:0009225	BP	nucleotide-sugar metabolic process
GO:0006065	BP	UDP-glucuronate biosynthetic process
GO:0046128	BP	purine ribonucleoside metabolic process
GO:0009226	BP	nucleotide-sugar biosynthetic process
GO:0046129	BP	purine ribonucleoside biosynthetic process
GO:1901293	BP	nucleoside phosphate biosynthetic process
GO:0042278	BP	purine nucleoside metabolic process
GO:0009205	BP	purine ribonucleoside triphosphate metabolic process
GO:0009206	BP	purine ribonucleoside triphosphate biosynthetic process
GO:0006123	BP	mitochondrial electron transport, cytochrome c to oxygen
GO:0046398	BP	UDP-glucuronate metabolic process
GO:0006096	BP	glycolytic process
GO:0006167	BP	AMP biosynthetic process
GO:0009117	BP	nucleotide metabolic process
GO:0009119	BP	ribonucleoside metabolic process
GO:0072522	BP	purine-containing compound biosynthetic process
GO:0009145	BP	purine nucleoside triphosphate biosynthetic process
GO:0009144	BP	purine nucleoside triphosphate metabolic process
GO:0042455	BP	ribonucleoside biosynthetic process
GO:0009163	BP	nucleoside biosynthetic process
GO:0009165	BP	nucleotide biosynthetic process
GO:0006753	BP	nucleoside phosphate metabolic process
GO:0046034	BP	ATP metabolic process
GO:0042451	BP	purine nucleoside biosynthetic process
GO:1901659	BP	glycosyl compound biosynthetic process
GO:0033385	BP	geranylgeranyl diphosphate metabolic process
GO:0019538	BP	protein metabolic process
GO:1901564	BP	organonitrogen compound metabolic process
GO:0042440	BP	pigment metabolic process
GO:0045036	BP	protein targeting to chloroplast
GO:0072596	BP	establishment of protein localization to chloroplast
GO:0015995	BP	chlorophyll biosynthetic process
GO:0015994	BP	chlorophyll metabolic process
GO:0006782	BP	protoporphyrinogen IX biosynthetic process
GO:0006779	BP	porphyrin-containing compound biosynthetic process
GO:0006778	BP	porphyrin-containing compound metabolic process
GO:0033014	BP	tetrapyrrole biosynthetic process
GO:0006556	BP	S-adenosylmethionine biosynthetic process
GO:0046148	BP	pigment biosynthetic process
GO:0046501	BP	protoporphyrinogen IX metabolic process
GO:0030091	BP	protein repair
GO:0033013	BP	tetrapyrrole metabolic process
GO:0044281	BP	small molecule metabolic process
GO:0044710	BP	single-organism metabolic process
GO:0046686	BP	response to cadmium ion
GO:0010038	BP	response to metal ion
GO:0010035	BP	response to inorganic substance
GO:0006662	BP	glycerol ether metabolic process
GO:0018904	BP	ether metabolic process
GO:0009409	BP	response to cold
GO:0070141	BP	response to UV-A
GO:0009266	BP	response to temperature stimulus
GO:0010117	BP	photoprotection
GO:0009314	BP	response to radiation
GO:0034059	BP	response to anoxia
GO:0071454	BP	cellular response to anoxia
GO:0009642	BP	response to light intensity
GO:0009644	BP	response to high light intensity
GO:0009651	BP	response to salt stress
GO:0034605	BP	cellular response to heat
GO:0006970	BP	response to osmotic stress
GO:0034644	BP	cellular response to UV
GO:0009416	BP	response to light stimulus
GO:0071484	BP	cellular response to light intensity
GO:0071490	BP	cellular response to far red light
GO:0071491	BP	cellular response to red light
GO:0071492	BP	cellular response to UV-A
GO:0071486	BP	cellular response to high light intensity
GO:0080167	BP	response to karrikin
GO:0080183	BP	response to photooxidative stress
GO:0032544	BP	plastid translation
GO:0090377	BP	seed trichome initiation
GO:0090378	BP	seed trichome elongation
GO:0030388	BP	fructose 1,6-bisphosphate metabolic process
GO:0044711	BP	single-organism biosynthetic process
GO:0044249	BP	cellular biosynthetic process
GO:1901576	BP	organic substance biosynthetic process
GO:0009735	BP	response to cytokinin
GO:0005575	CC	cellular_component
GO:0005576	CC	extracellular region
GO:0009506	CC	plasmodesma
GO:0005911	CC	cell-cell junction
GO:0009507	CC	chloroplast
GO:0009521	CC	photosystem
GO:0042651	CC	thylakoid membrane
GO:0010319	CC	stromule
GO:0044435	CC	plastid part
GO:0044436	CC	thylakoid part
GO:0044434	CC	chloroplast part
GO:0034357	CC	photosynthetic membrane
GO:0055035	CC	plastid thylakoid membrane
GO:0009570	CC	chloroplast stroma
GO:0031976	CC	plastid thylakoid
GO:0009941	CC	chloroplast envelope
GO:0031978	CC	plastid thylakoid lumen
GO:0009535	CC	chloroplast thylakoid membrane
GO:0009534	CC	chloroplast thylakoid
GO:0009526	CC	plastid envelope
GO:0009532	CC	plastid stroma
GO:0009544	CC	chloroplast ATP synthase complex
GO:0010287	CC	plastoglobule
GO:0009543	CC	chloroplast thylakoid lumen
GO:0016020	CC	membrane
GO:0030054	CC	cell junction
GO:0032991	CC	macromolecular complex
GO:0043226	CC	organelle
GO:0048046	CC	apoplast
GO:1990104	CC	DNA bending complex
GO:0031975	CC	envelope
GO:0030312	CC	external encapsulating structure
GO:0009579	CC	thylakoid
GO:0009522	CC	photosystem I
GO:0033180	CC	proton-transporting V-type ATPase, V1 domain
GO:0033178	CC	proton-transporting two-sector ATPase complex, catalytic domain
GO:0009523	CC	photosystem II
GO:0031977	CC	thylakoid lumen
GO:0009538	CC	photosystem I reaction center
GO:0044815	CC	DNA packaging complex
GO:0044444	CC	cytoplasmic part
GO:0032993	CC	protein-DNA complex
GO:0071541	CC	eukaryotic translation initiation factor 3 complex, eIF3m
GO:1990204	CC	oxidoreductase complex
GO:0019774	CC	proteasome core complex, beta-subunit complex
GO:0000502	CC	proteasome complex
GO:0009536	CC	plastid
GO:0044445	CC	cytosolic part
GO:0005840	CC	ribosome
GO:0043228	CC	non-membrane-bounded organelle
GO:0043227	CC	membrane-bounded organelle
GO:0043234	CC	protein complex
GO:0043232	CC	intracellular non-membrane-bounded organelle
GO:0043231	CC	intracellular membrane-bounded organelle
GO:0043229	CC	intracellular organelle
GO:0044422	CC	organelle part
GO:0030529	CC	intracellular ribonucleoprotein complex
GO:0015934	CC	large ribosomal subunit
GO:0044391	CC	ribosomal subunit
GO:0015935	CC	small ribosomal subunit
GO:0022626	CC	cytosolic ribosome
GO:0022625	CC	cytosolic large ribosomal subunit
GO:0022627	CC	cytosolic small ribosomal subunit
GO:0000786	CC	nucleosome
GO:0000788	CC	nuclear nucleosome
GO:0042788	CC	polysomal ribosome
GO:0031967	CC	organelle envelope
GO:0044455	CC	mitochondrial membrane part
GO:0044446	CC	intracellular organelle part
GO:0030964	CC	NADH dehydrogenase complex
GO:0045271	CC	respiratory chain complex I
GO:0044437	CC	vacuolar part
GO:0005747	CC	mitochondrial respiratory chain complex I
GO:0005774	CC	vacuolar membrane
GO:0031984	CC	organelle subcompartment
GO:0044424	CC	intracellular part
GO:0044464	CC	cell part
GO:0005618	CC	cell wall
GO:0003735	MF	structural constituent of ribosome
GO:0005198	MF	structural molecule activity
GO:0016209	MF	antioxidant activity
GO:0031409	MF	pigment binding
GO:0047100	MF	glyceraldehyde-3-phosphate dehydrogenase (NADP+) (phosphorylating) activity
GO:0044769	MF	ATPase activity, coupled to transmembrane movement of ions, rotational mechanism
GO:0046961	MF	proton-transporting ATPase activity, rotational mechanism
GO:0015078	MF	hydrogen ion transmembrane transporter activity
GO:0047918	MF	GDP-mannose 3,5-epimerase activity
GO:0016853	MF	isomerase activity
GO:0005507	MF	copper ion binding
GO:0016151	MF	nickel cation binding
GO:0016765	MF	transferase activity, transferring alkyl or aryl (other than methyl) groups
GO:0016835	MF	carbon-oxygen lyase activity
GO:0004612	MF	phosphoenolpyruvate carboxykinase (ATP) activity
GO:0016836	MF	hydro-lyase activity
GO:0016831	MF	carboxy-lyase activity
GO:0016829	MF	lyase activity
GO:0046982	MF	protein heterodimerization activity
GO:0019904	MF	protein domain specific binding
GO:0051287	MF	NAD binding
GO:0050661	MF	NADP binding
GO:0050662	MF	coenzyme binding
GO:0051537	MF	2 iron, 2 sulfur cluster binding
GO:0016491	MF	oxidoreductase activity
GO:0048037	MF	cofactor binding
GO:0016168	MF	chlorophyll binding
GO:0008135	MF	translation factor activity, RNA binding
GO:0003746	MF	translation elongation factor activity
GO:0044822	MF	poly(A) RNA binding
GO:0003743	MF	translation initiation factor activity
GO:0003729	MF	mRNA binding
GO:0019843	MF	rRNA binding
GO:0004069	MF	L-aspartate:2-oxoglutarate aminotransferase activity
GO:0004298	MF	threonine-type endopeptidase activity
GO:0070003	MF	threonine-type peptidase activity
GO:0004364	MF	glutathione transferase activity
GO:0004478	MF	methionine adenosyltransferase activity
GO:0016684	MF	oxidoreductase activity, acting on peroxide as acceptor
GO:0016615	MF	malate dehydrogenase activity
GO:0016616	MF	oxidoreductase activity, acting on the CH-OH group of donors, NAD or NADP as acceptor
GO:0030060	MF	L-malate dehydrogenase activity
GO:0003979	MF	UDP-glucose 6-dehydrogenase activity
GO:0005525	MF	GTP binding
GO:0015035	MF	protein disulfide oxidoreductase activity
GO:0015036	MF	disulfide oxidoreductase activity
GO:0004601	MF	peroxidase activity

## Sheet: Down
GO Term ID	Category	Description
GO:0006730	BP	one-carbon metabolic process
GO:0035433	BP	acetate transmembrane transport
GO:0006847	BP	plasma membrane acetate transport
GO:0098656	BP	anion transmembrane transport
GO:1903825	BP	organic acid transmembrane transport
GO:0015718	BP	monocarboxylic acid transport
GO:0006846	BP	acetate transport
GO:0042597	CC	periplasmic space
GO:0004089	MF	carbonate dehydratase activity
GO:0016836	MF	hydro-lyase activity
GO:0015123	MF	acetate transmembrane transporter activity
GO:0016829	MF	lyase activity
GO:0005342	MF	organic acid transmembrane transporter activity
GO:0008028	MF	monocarboxylic acid transmembrane transporter activity
GO:0046943	MF	carboxylic acid transmembrane transporter activity
GO:0016835	MF	carbon-oxygen lyase activity
