# Supplementary material for: Metatranscriptomic and metabolite profiling reveals vertical heterogeneity within a Zygnema green algal mat from Svalbard (High Arctic)
Source: Environ Microbiol. 2019 Sep 11;21(11):4283–99. doi: 10.1111/1462-2920.14788 (PMC6899726; doi:10.1111/1462-2920.14788)
Supplement: Supplementary file 4 — Table S3. Supporting Information [file EMI-21-4283-s004.xlsx]

## Sheet: Up
Transcript ID	SwissProt Annotation	E-value	Log2-FoldChange	P-value	P-adj
TR29176|c0_g1	NA	NA	12.9612	2.10972e-51	1.87514e-47
TR78299|c0_g2	Putative calcium-transporting ATPase 11, plasma membrane-type	6.08e-136	12.204	5.06571e-33	3.68383e-30
TR88673|c1_g1	50S ribosomal protein L12, chloroplastic {ECO:0000303|PubMed:10874046}	3.14e-23	11.8028	1.8829e-36	2.39077e-33
TR16144|c0_g1	NA	NA	11.6563	7.48584e-27	2.44543e-24
TR92540|c0_g1	60S ribosomal protein L14-1	2.8e-53	11.6173	1.04972e-32	6.99753e-30
TR16669|c0_g2	60S ribosomal protein L35a-3	4.45e-32	11.4361	1.31176e-28	5.46519e-26
TR53991|c0_g1	Ammonium transporter 1 member 2	1.1e-95	11.4238	4.14797e-32	2.57216e-29
TR89211|c0_g1	NA	NA	11.2689	1.69621e-33	1.31733e-30
TR5105|c1_g1	Probable LRR receptor-like serine/threonine-protein kinase At3g47570	1.69e-20	11.1533	3.12265e-27	1.08604e-24
TR5153|c0_g1	Nucleoside diphosphate kinase IV, chloroplastic/mitochondrial	1.43e-81	11.1422	1.34296e-28	5.5662e-26
TR40598|c0_g1	2-Cys peroxiredoxin BAS1, chloroplastic	5.05e-39	11.0787	2.95372e-28	1.19332e-25
TR15833|c0_g4	UDP-arabinopyranose mutase 1 {ECO:0000305}	1.15e-60	11.0703	5.85707e-29	2.53257e-26
TR20286|c1_g1	NA	NA	11.0546	1.07292e-29	4.98988e-27
TR17222|c0_g2	50S ribosomal protein L13, chloroplastic	3.04e-83	11.0184	1.51949e-26	4.80428e-24
TR27892|c0_g2	Hypersensitive-induced response protein 4	4.47e-143	10.9881	6.00264e-28	2.33831e-25
TR72710|c3_g1	NA	NA	10.9381	2.3697e-26	7.34727e-24
TR30439|c1_g2	NA	NA	10.9368	3.23372e-27	1.11498e-24
TR87615|c0_g2	NA	NA	10.9025	9.32675e-26	2.65507e-23
TR87681|c0_g1	18.5 kDa class I heat shock protein	7.42e-37	10.8957	1.48193e-64	1.18544e-59
TR65254|c0_g2	NA	NA	10.8913	1.23731e-24	3.13216e-22
TR52596|c0_g1	NA	NA	10.8383	1.61395e-26	5.06292e-24
TR69259|c0_g1	NA	NA	10.7786	2.45961e-26	7.59657e-24
TR5168|c0_g1	V-type proton ATPase subunit B 1	0	10.7574	5.15154e-26	1.52062e-23
TR89154|c0_g1	NA	NA	10.7563	9.88751e-26	2.79481e-23
TR75029|c0_g11	NA	NA	10.6902	3.78971e-27	1.29551e-24
TR75029|c0_g16	NA	NA	10.6805	1.16975e-43	3.46562e-40
TR45484|c0_g1	17.7 kDa class I heat shock protein	2.67e-38	10.6449	3.39529e-24	8.20541e-22
TR17216|c1_g2	Catalase isozyme B	9.52e-31	10.6364	5.08305e-22	9.91727e-20
TR93752|c0_g2	Malate dehydrogenase, cytoplasmic	2.44e-53	10.631	2.94949e-24	7.17137e-22
TR50585|c0_g1	RNA cytidine acetyltransferase 1 {ECO:0000255|HAMAP-Rule:MF_03211}	0	10.6244	3.70538e-06	6.09009e-05
TR90597|c0_g1	Acyl carrier protein 2, mitochondrial	1.56e-36	10.609	1.10048e-22	2.28651e-20
TR37998|c0_g1	NA	NA	10.6051	2.49761e-24	6.09119e-22
TR5840|c0_g2	Magnesium protoporphyrin IX methyltransferase, chloroplastic	1.29e-106	10.5864	2.44628e-24	5.98425e-22
TR60575|c0_g2	Tubulin beta-5 chain	5.96e-138	10.5415	1.36482e-23	3.0928e-21
TR63717|c0_g2	14-3-3 protein 7	2.01e-82	10.5188	3.99484e-24	9.56765e-22
TR57922|c0_g1	Calmodulin-1	1.3e-49	10.4816	2.55179e-23	5.68595e-21
TR89147|c0_g4	5-methyltetrahydropteroyltriglutamate--homocysteine methyltransferase 1	5.99e-59	10.4677	1.04092e-23	2.38586e-21
TR63667|c0_g2	NADH dehydrogenase [ubiquinone] 1 beta subcomplex subunit 2	5.61e-16	10.4269	1.78018e-22	3.65133e-20
TR91896|c0_g1	NA	NA	10.4236	4.10518e-24	9.80256e-22
TR27860|c0_g2	Uncharacterized protein sll1770	3.2e-159	10.409	4.71464e-23	1.02205e-20
TR34033|c0_g1	NA	NA	10.379	1.99476e-10	7.99228e-09
TR17495|c0_g1	NA	NA	10.3525	4.21059e-22	8.27562e-20
TR75005|c0_g11	NA	7.57e-157^.^.	10.3447	1.11535e-20	1.81712e-18
TR58922|c0_g2	Fruit protein pKIWI502	6.27e-13	10.3337	9.61536e-22	1.81835e-19
TR80079|c0_g1	Protein NBR1 homolog {ECO:0000305}	4.57e-28	10.3266	5.9063e-23	1.27006e-20
TR78569|c0_g1	Sucrose synthase 4	0	10.2987	1.50141e-20	2.40204e-18
TR35656|c2_g2	Glucose-1-phosphate adenylyltransferase large subunit 2, chloroplastic	2.02e-129	10.2897	1.30582e-21	2.41798e-19
TR92783|c0_g1	14-3-3 protein epsilon	4.76e-14	10.2895	5.51466e-22	1.06812e-19
TR23396|c0_g1	NA	NA	10.2744	1.91212e-20	3.04089e-18
TR76726|c1_g2	NA	3.15e-154^.^.	10.2698	1.38592e-20	2.23066e-18
TR65209|c0_g2	4-hydroxy-3-methylbut-2-enyl diphosphate reductase, chloroplastic	1.68e-142	10.2655	1.23903e-21	2.31034e-19
TR5174|c1_g1	ATP-dependent Clp protease proteolytic subunit 5, chloroplastic {ECO:0000303|PubMed:11299370}	1.07e-108	10.2655	2.15729e-19	3.10374e-17
TR76518|c0_g1	Chloroplast stem-loop binding protein of 41 kDa b, chloroplastic	7.88e-148	10.2636	2.38505e-21	4.26818e-19
TR5859|c2_g1	Probable cinnamyl alcohol dehydrogenase 9	7.54e-142	10.2632	4.01682e-21	6.98516e-19
TR90391|c0_g1	Probable protein transport Sec1a	1.72e-99	10.2585	1.97457e-21	3.5627e-19
TR62170|c0_g1	NA	1.79e-34^.^.	10.2457	7.25844e-21	1.20712e-18
TR87219|c0_g1	T-complex protein 1 subunit delta {ECO:0000303|PubMed:11599560}	0	10.2288	4.08614e-19	5.68456e-17
TR27797|c0_g1	NA	NA	10.2224	7.14788e-21	1.19121e-18
TR52556|c0_g1	Fruit protein pKIWI502	2.27e-66	10.2137	1.04597e-20	1.70755e-18
TR54035|c0_g1	Hypersensitive-induced response protein 1 {ECO:0000303|PubMed:15060130}	9.66e-78	10.1965	3.38298e-18	4.15053e-16
TR33463|c0_g1	Actin	1.28e-46	10.1905	1.25046e-21	2.32623e-19
TR5150|c0_g3	Uncharacterized protein Os08g0359500	4.69e-36	10.1836	6.63184e-19	8.94605e-17
TR15963|c0_g2	ADP-ribosylation factor 2	9.49e-130	10.174	6.92722e-21	1.15927e-18
TR10397|c0_g1	NA	NA	10.1553	1.33662e-20	2.15565e-18
TR38370|c0_g3	UPF0051 protein ABCI8, chloroplastic	1.84e-161	10.1468	1.4377e-19	2.12974e-17
TR69309|c0_g2	NA	NA	10.1374	3.93534e-18	4.77693e-16
TR25007|c0_g2	V-type proton ATPase subunit B 1	2.54e-51	10.1297	1.28039e-19	1.92004e-17
TR3933|c0_g1	ATP synthase subunit beta, mitochondrial	8.11e-17	10.0883	7.64594e-19	1.02107e-16
TR36962|c0_g2	ATP-dependent Clp protease proteolytic subunit 4, chloroplastic {ECO:0000303|PubMed:11299370}	5.5e-103	10.0807	1.91151e-19	2.76505e-17
TR42370|c0_g2	NA	NA	10.0768	8.09992e-21	1.34149e-18
TR7124|c0_g1	NA	NA	10.0762	4.11848e-19	5.7097e-17
TR87621|c1_g2	NA	NA	10.0669	9.54358e-20	1.44314e-17
TR5633|c0_g2	Protein H2A.7	2.52e-43	10.065	1.42522e-18	1.83883e-16
TR22161|c0_g1	Ras-related protein RABA2a	7.2e-71	10.058	1.22713e-19	1.84515e-17
TR78590|c0_g1	NA	NA	10.0487	1.26142e-20	2.04261e-18
TR8223|c0_g1	Callose synthase 10	0	10.0472	1.24507e-06	2.30122e-05
TR81981|c0_g2	Chlorophyll a-b binding protein CP24 10A, chloroplastic	2.67e-14	10.038	7.62365e-19	1.0198e-16
TR81981|c0_g1	Chlorophyll a-b binding protein CP24 10A, chloroplastic	3.22e-14	10.0346	1.74184e-18	2.21167e-16
TR65267|c0_g2	Probable inactive nicotinamidase At3g16190 {ECO:0000305}	5.23e-65	10.0232	2.42167e-19	3.45922e-17
TR52642|c1_g2	NA	NA	10.0091	6.95949e-18	8.21107e-16
TR54030|c0_g1	Putative acyl-coenzyme A oxidase At3g06690	8.56e-23	10.0087	1.29172e-17	1.48248e-15
TR12677|c0_g1	Protein disulfide-isomerase LQY1, chloroplastic {ECO:0000303|PubMed:21586683}	4.17e-12	9.98898	9.33815e-18	1.08574e-15
TR60491|c0_g1	NA	NA	9.98693	2.46254e-20	3.88533e-18
TR48257|c0_g1	Uncharacterized Rho GTPase-activating protein At5g61530	5.85e-35	9.98007	4.78323e-18	5.75376e-16
TR54032|c0_g1	ALA-interacting subunit 1	1.48e-102	9.97637	6.28313e-19	8.51875e-17
TR67777|c1_g3	40S ribosomal protein S21-2	2.4e-41	9.96676	3.6046e-39	6.55324e-36
TR80946|c0_g1	NA	NA	9.9644	3.56927e-19	5.00906e-17
TR11519|c0_g1	Fructose-bisphosphate aldolase, cytoplasmic isozyme	1.2e-61	9.94699	1.51796e-18	1.94906e-16
TR47042|c0_g1	High mobility group B protein 4	1.46e-19	9.94357	1.39888e-19	2.07608e-17
TR5148|c1_g4	NA	NA	9.93976	2.10092e-16	2.10073e-14
TR72494|c0_g1	Calreticulin	6.43e-12	9.93739	4.95111e-17	5.33766e-15
TR10338|c0_g1	NA	NA	9.93594	2.50203e-19	3.56765e-17
TR54063|c0_g1	Thylakoid lumenal 16.5 kDa protein, chloroplastic	1.33e-25	9.93403	1.36115e-18	1.76186e-16
TR75029|c0_g1	NA	NA	9.93248	2.00355e-17	2.2549e-15
TR6765|c0_g2	NA	NA	9.93129	1.05164e-18	1.37682e-16
TR31911|c0_g3	Very-long-chain 3-oxoacyl-CoA reductase 1	2.5e-99	9.93054	1.21054e-18	1.57968e-16
TR6248|c0_g2	NA	8.85e-25^.^.	9.91981	6.14811e-09	1.89448e-07
TR47041|c0_g1	NA	NA	9.91787	7.11212e-19	9.56168e-17
TR35360|c0_g2	26S proteasome non-ATPase regulatory subunit 13 homolog B	8.95e-75	9.90396	4.45103e-18	5.3703e-16
TR37008|c0_g1	NA	NA	9.88942	6.59116e-18	7.83427e-16
TR91595|c0_g2	Peptidyl-prolyl cis-trans isomerase FKBP53	3.54e-42	9.88583	5.95539e-17	6.36034e-15
TR82963|c0_g2	NA	NA	9.88163	4.37439e-16	4.16572e-14
TR17230|c0_g2	NA	NA	9.87989	1.3129e-17	1.50462e-15
TR82980|c0_g1	NA	NA	9.86768	8.9588e-18	1.04467e-15
TR87284|c0_g2	Stress-related protein	7.72e-27	9.85961	4.42184e-19	6.10909e-17
TR63749|c0_g1	NA	NA	9.8561	3.3781e-18	4.15053e-16
TR4551|c0_g1	NA	NA	9.8517	1.14342e-16	1.17565e-14
TR5148|c1_g1	NA	NA	9.84568	1.56814e-16	1.58986e-14
TR89497|c0_g1	Eukaryotic initiation factor 4A-15	1.19e-27	9.84286	1.30853e-18	1.69924e-16
TR85162|c0_g2	Oxygen-evolving enhancer protein 2, chloroplastic	4.52e-14	9.84103	5.56239e-18	6.63118e-16
TR1700|c0_g2	Sodium/hydrogen exchanger 7	0	9.83279	2.85483e-06	4.826e-05
TR25020|c0_g2	60S ribosomal protein L26-1	2.07e-56	9.83189	2.49167e-18	3.10946e-16
TR43744|c1_g2	60S acidic ribosomal protein P1	3.68e-26	9.82511	1.00352e-16	1.03983e-14
TR64034|c0_g1	Proteasome subunit beta type-6	2.43e-45	9.82446	2.19543e-18	2.75697e-16
TR51288|c3_g1	Histone H3	1.09e-89	9.82369	6.75988e-18	7.99916e-16
TR49489|c0_g1	VAMP-like protein YKT61	1.57e-99	9.82298	1.57191e-18	2.01186e-16
TR8233|c0_g1	NA	NA	9.82111	8.08935e-18	9.48815e-16
TR87292|c0_g4	Zinc finger A20 and AN1 domain-containing stress-associated protein 6	1.35e-52	9.81715	2.77027e-18	3.44103e-16
TR8585|c0_g2	NA	NA	9.81353	7.88233e-16	7.23916e-14
TR4611|c0_g2	UDP-glucose 6-dehydrogenase 5	1.25e-164	9.80707	1.56754e-17	1.78621e-15
TR9956|c0_g1	Delta(8)-fatty-acid desaturase	2.6e-61	9.80128	1.58896e-17	1.80805e-15
TR85467|c0_g1	NA	NA	9.79683	3.46399e-07	7.35586e-06
TR50574|c0_g2	ADP-ribosylation factor 2	1.1e-49	9.79626	8.68873e-17	9.08546e-15
TR51261|c0_g1	NA	NA	9.78929	1.36997e-17	1.56332e-15
TR44470|c0_g1	40S ribosomal protein S15a-1	1.33e-58	9.78774	8.79556e-18	1.02713e-15
TR36945|c0_g2	Protein transport protein Sec61 subunit alpha	2.41e-115	9.78207	3.91188e-18	4.75567e-16
TR67860|c1_g3	Aspartate aminotransferase, mitochondrial	1.54e-138	9.7794	7.6465e-17	8.06948e-15
TR67782|c0_g3	NA	NA	9.77266	2.03868e-17	2.29045e-15
TR9984|c1_g1	Probable plastid-lipid-associated protein 4, chloroplastic	3.78e-49	9.76948	2.12361e-18	2.67098e-16
TR15779|c0_g4	Phosphoenolpyruvate carboxykinase (ATP)	1.65e-125	9.76506	4.55616e-34	3.91893e-31
TR50638|c0_g2	Aspartate aminotransferase	1.43e-27	9.7643	4.29976e-17	4.6669e-15
TR69279|c0_g3	Eukaryotic translation initiation factor 3 subunit I {ECO:0000255|HAMAP-Rule:MF_03008}	2.84e-118	9.76229	7.7953e-17	8.21567e-15
TR65254|c1_g1	NA	NA	9.74565	4.14354e-14	2.9807e-12
TR65266|c0_g3	40S ribosomal protein SA {ECO:0000255|HAMAP-Rule:MF_03015}	1.27e-36	9.73886	2.11054e-16	2.10772e-14
TR30042|c0_g1	NA	NA	9.73845	1.12455e-17	1.2962e-15
TR43732|c0_g2	Thioredoxin M-type, chloroplastic	4.45e-49	9.73603	1.80378e-15	1.56327e-13
TR8642|c0_g1	Protein ABCI7, chloroplastic	3.88e-115	9.73122	1.11679e-15	9.95934e-14
TR93729|c0_g1	Ras-related protein RABH1e	5.79e-60	9.72913	1.24333e-16	1.27183e-14
TR45036|c0_g2	NA	NA	9.72875	4.02985e-17	4.37989e-15
TR26955|c0_g1	DCC family protein At1g52590, chloroplastic	6.56e-47	9.71584	5.05198e-17	5.43908e-15
TR66568|c0_g1	NADP-dependent malic enzyme, chloroplastic	6.91e-59	9.70984	7.05923e-18	8.31648e-16
TR89180|c0_g1	Adenylyl-sulfate kinase 1, chloroplastic	3.45e-89	9.70567	1.8253e-17	2.06522e-15
TR15205|c0_g1	Histone H3.3	4.42e-45	9.70118	4.01308e-16	3.83993e-14
TR80049|c0_g5	NA	NA	9.70102	3.68194e-14	2.67511e-12
TR72026|c0_g1	NA	4.46e-18^.^.	9.6981	1.27279e-15	1.13127e-13
TR57386|c0_g1	NA	NA	9.69682	1.16588e-17	1.3419e-15
TR18516|c0_g3	Peroxisomal membrane protein 11E	1.77e-68	9.6965	4.51428e-16	4.27856e-14
TR13953|c0_g1	Probably inactive leucine-rich repeat receptor-like protein kinase IMK2	9.88e-49	9.69246	4.79117e-17	5.1722e-15
TR34835|c0_g1	Costars family protein WS02710_H03	3.58e-22	9.67598	3.37844e-17	3.70715e-15
TR72425|c0_g2	NA	NA	9.66072	1.9257e-16	1.93764e-14
TR66621|c1_g1	NA	NA	9.65398	2.48809e-16	2.4602e-14
TR67801|c0_g3	Acyl-CoA-binding protein	1.7e-13	9.65254	6.15447e-35	6.07795e-32
TR31905|c0_g2	Thylakoid lumenal 19 kDa protein, chloroplastic	4.79e-64	9.64381	1.3986e-15	1.23486e-13
TR15788|c0_g3	GDP-mannose 3,5-epimerase 2	2.33e-134	9.63937	4.57799e-33	3.39081e-30
TR63679|c0_g3	Cellulose synthase A catalytic subunit 3 [UDP-forming]	9.14e-40	9.63572	2.27095e-16	2.25665e-14
TR6795|c0_g2	Probable prefoldin subunit 2	3.54e-36	9.63223	3.18174e-06	5.31462e-05
TR1977|c0_g1	UDP-glucose 6-dehydrogenase 1	4.45e-93	9.62918	8.52029e-17	8.92098e-15
TR72729|c0_g2	Photosystem I chlorophyll a/b-binding protein 5, chloroplastic {ECO:0000303|PubMed:10366881}	4.39e-45	9.62721	3.98988e-17	4.34235e-15
TR46203|c0_g1	NA	NA	9.6256	6.00553e-16	5.59907e-14
TR18489|c1_g2	NA	NA	9.62189	7.53897e-17	7.96651e-15
TR50402|c0_g2	NA	NA	9.62099	1.38132e-15	1.22366e-13
TR91857|c0_g1	NA	NA	9.60938	2.71044e-17	2.99885e-15
TR3588|c0_g1	NA	NA	9.60166	9.81333e-16	8.8727e-14
TR87278|c0_g1	Succinate dehydrogenase subunit 6, mitochondrial {ECO:0000305}	6.73e-18	9.59544	3.56781e-16	3.4678e-14
TR21928|c0_g1	NA	NA	9.59531	9.30328e-16	8.44719e-14
TR20248|c0_g1	Chaperonin CPN60-2, mitochondrial	0	9.59518	9.26882e-17	9.64162e-15
TR22171|c0_g2	Malate dehydrogenase, glyoxysomal	1.11e-29	9.58655	2.40797e-14	1.79182e-12
TR47139|c0_g1	NA	NA	9.5781	6.16011e-16	5.72983e-14
TR42368|c0_g3	Eukaryotic translation initiation factor 3 subunit F {ECO:0000255|HAMAP-Rule:MF_03005}	3.88e-15	9.57664	5.91513e-17	6.32579e-15
TR62201|c0_g1	NA	NA	9.56987	7.665e-16	7.04766e-14
TR9978|c0_g1	Peroxiredoxin-6	3.8e-41	9.56909	7.93494e-17	8.35184e-15
TR8594|c1_g3	Autophagy-related protein 8	1.36e-38	9.56737	9.10404e-16	8.28509e-14
TR23475|c0_g1	Probable mitochondrial-processing peptidase subunit beta, mitochondrial	1.94e-65	9.5665	3.60033e-16	3.49093e-14
TR83055|c0_g1	Apyrase 2	1.59e-66	9.5601	1.62372e-15	1.42263e-13
TR5814|c0_g1	NA	NA	9.55816	8.89903e-16	8.13555e-14
TR6788|c0_g2	UDP-glucuronic acid decarboxylase 2	2.12e-49	9.55711	6.29887e-17	6.70034e-15
TR67778|c0_g3	NA	NA	9.55615	1.35511e-15	1.2031e-13
TR9030|c0_g1	NA	NA	9.55484	2.83727e-16	2.79166e-14
TR18216|c0_g1	Glucan 1,3-beta-glucosidase A	1.8e-21	9.53848	6.33143e-16	5.86871e-14
TR39727|c0_g2	NA	NA	9.53788	5.51339e-14	3.90986e-12
TR7195|c0_g1	NA	NA	9.53504	4.72465e-15	3.88427e-13
TR15205|c0_g2	Histone H3.3	4.42e-45	9.53045	1.94572e-15	1.68264e-13
TR88703|c0_g2	Early light-induced protein, chloroplastic	1.06e-13	9.52653	1.38754e-16	1.41393e-14
TR90652|c1_g1	NA	NA	9.52414	1.57965e-15	1.39011e-13
TR92586|c0_g1	Serine/threonine-protein phosphatase 2A 65 kDa regulatory subunit A beta isoform	0	9.52412	4.86653e-15	3.98861e-13
TR30506|c0_g1	26S proteasome non-ATPase regulatory subunit 6	1.67e-166	9.52192	4.12895e-16	3.93668e-14
TR91639|c0_g3	50S ribosomal protein L28, chloroplastic	1.27e-29	9.51656	3.0862e-15	2.60691e-13
TR58858|c0_g2	Ferredoxin	1.08e-19	9.51618	2.45125e-14	1.82064e-12
TR91925|c0_g2	Plasma membrane proteolipid 3	7.72e-12	9.51178	9.81628e-16	8.8727e-14
TR20609|c1_g1	Bifunctional dTDP-4-dehydrorhamnose 3,5-epimerase/dTDP-4-dehydrorhamnose reductase {ECO:0000305}	2.14e-37	9.50687	4.04585e-14	2.9183e-12
TR48282|c0_g2	Calvin cycle protein CP12-3, chloroplastic	2.01e-20	9.50272	3.86373e-16	3.70589e-14
TR37280|c0_g1	NA	NA	9.50053	5.62198e-14	3.98334e-12
TR14082|c0_g1	Chloroplast stem-loop binding protein of 41 kDa b, chloroplastic	1.23e-132	9.49935	5.87835e-16	5.49977e-14
TR87851|c0_g1	Cytochrome c oxidase subunit 6a, mitochondrial	1.05e-13	9.49315	4.11505e-14	2.96288e-12
TR52135|c0_g1	NA	NA	9.48736	9.62215e-16	8.71693e-14
TR1779|c0_g1	Probable ADP-ribosylation factor GTPase-activating protein AGD8	6.61e-23	9.48347	8.42067e-15	6.64295e-13
TR87232|c0_g2	60S ribosomal protein L13-1	2.2e-32	9.48154	3.73367e-15	3.13068e-13
TR42495|c0_g1	Probable UDP-arabinose 4-epimerase 3	1.7e-58	9.48112	3.10233e-16	3.0301e-14
TR30525|c0_g1	Mitochondrial dicarboxylate/tricarboxylate transporter DTC	4.29e-133	9.47921	5.37845e-15	4.38207e-13
TR8612|c0_g3	NA	NA	9.46999	1.65087e-15	1.44168e-13
TR76761|c0_g4	NA	NA	9.4641	4.10072e-14	2.95521e-12
TR41520|c0_g1	ADP-ribosylation factor 1	9.22e-41	9.46363	1.90463e-15	1.64889e-13
TR66556|c0_g1	UDP-glucuronic acid decarboxylase 2	1.38e-17	9.46268	1.6943e-15	1.47638e-13
TR91603|c0_g1	N-alpha-acetyltransferase 11	2.31e-56	9.46002	7.52479e-15	5.98936e-13
TR25436|c0_g1	Dihydroceramide fatty acyl 2-hydroxylase FAH2 {ECO:0000305}	9.61e-51	9.45965	9.96653e-15	7.79328e-13
TR31413|c0_g1	IWS1-like protein	8.32e-33	9.45601	1.71928e-15	1.49328e-13
TR42375|c0_g2	Uncharacterized aarF domain-containing protein kinase At5g05200, chloroplastic	0	9.45547	6.45778e-16	5.9789e-14
TR37228|c0_g1	Ammonia transport outward protein 2	7.6e-16	9.45445	3.79664e-16	3.65469e-14
TR20464|c0_g1	COBW domain-containing protein 1	1.28e-54	9.45332	4.12325e-16	3.93593e-14
TR76740|c0_g2	26S proteasome regulatory subunit S10B homolog B	3.89e-145	9.45112	4.44325e-16	4.22125e-14
TR80074|c0_g1	Mitochondrial fission 1 protein A	3.36e-40	9.45056	2.62453e-14	1.94393e-12
TR84556|c0_g1	Actin, muscle	3.55e-149	9.44651	1.56887e-12	8.9899e-11
TR42370|c0_g1	NA	NA	9.4425	6.24531e-16	5.80233e-14
TR64037|c0_g1	Dolichyl-diphosphooligosaccharide--protein glycosyltransferase subunit 4A	1.53e-13	9.44229	6.8629e-14	4.82412e-12
TR88815|c0_g2	NA	2.55e-25^.^.	9.43865	1.57117e-12	8.99659e-11
TR74442|c0_g1	Superoxide dismutase [Cu-Zn], chloroplastic	1.06e-38	9.43423	6.40679e-15	5.15073e-13
TR87805|c0_g2	Ribosome-binding ATPase YchF {ECO:0000255|HAMAP-Rule:MF_00944}	6.85e-102	9.43219	3.87927e-15	3.23729e-13
TR26703|c1_g1	NA	NA	9.42761	2.43984e-15	2.08738e-13
TR7391|c0_g1	Phosphoethanolamine N-methyltransferase 1	4.77e-95	9.41888	6.9679e-14	4.89362e-12
TR31971|c0_g1	Puromycin-sensitive aminopeptidase	7.29e-58	9.41785	6.4976e-16	6.00882e-14
TR29253|c0_g1	NA	NA	9.41062	2.31271e-12	1.2901e-10
TR51258|c0_g1	NA	NA	9.40996	3.32593e-15	2.80349e-13
TR40069|c0_g2	Eukaryotic translation initiation factor 3 subunit M {ECO:0000255|HAMAP-Rule:MF_03012}	1.71e-36	9.40745	2.02848e-14	1.52504e-12
TR20654|c0_g1	NA	NA	9.40582	1.10329e-14	8.57684e-13
TR53998|c0_g2	NA	NA	9.4025	5.51932e-15	4.48231e-13
TR90316|c0_g1	Proteasome subunit beta type-2-A	1.55e-53	9.40146	1.72384e-12	9.80764e-11
TR75014|c0_g12	Histone H4 variant TH091	5.37e-52	9.40021	2.33106e-14	1.73944e-12
TR67873|c0_g1	Probable V-type proton ATPase subunit d	5.92e-76	9.39598	3.93432e-14	2.84555e-12
TR66549|c0_g1	Sm-like protein LSM5 {ECO:0000305}	1.36e-44	9.39503	9.20532e-15	7.21216e-13
TR35388|c0_g1	NA	NA	9.38902	7.49401e-15	5.9708e-13
TR24952|c0_g1	Histone H2B.11	2.45e-53	9.38454	6.98925e-14	4.90431e-12
TR26956|c0_g3	60S ribosomal protein L27a-2	9.35e-53	9.38131	2.27965e-14	1.70267e-12
TR84608|c1_g1	NA	NA	9.37667	4.11778e-15	3.42761e-13
TR51288|c3_g5	Histone H3	8.49e-90	9.37165	1.94327e-31	1.06471e-28
TR58708|c0_g2	Chlorophyll a-b binding protein CP26, chloroplastic	3.26e-36	9.37094	1.60943e-28	6.56854e-26
TR62419|c0_g2	NA	NA	9.36494	3.49578e-13	2.21935e-11
TR65258|c0_g3	Peptidyl-prolyl cis-trans isomerase FKBP16-3, chloroplastic	2.14e-53	9.35557	4.95187e-14	3.52729e-12
TR84304|c0_g2	NA	NA	9.35135	1.98755e-14	1.49708e-12
TR79630|c0_g1	Troponin T, skeletal muscle	1.9e-121	9.34955	3.5919e-12	1.9493e-10
TR81252|c1_g1	UDP-sugar pyrophosphorylase	1.2e-178	9.34898	1.03965e-13	7.12634e-12
TR90617|c0_g1	Probable esterase KAI2	2.97e-126	9.34606	1.3108e-14	1.01407e-12
TR69306|c0_g2	Obg-like ATPase 1 {ECO:0000255|HAMAP-Rule:MF_03167}	0	9.34062	2.92505e-15	2.47864e-13
TR82986|c0_g2	Probable NEDD8-conjugating enzyme Ubc12-like	8.62e-87	9.33069	2.1246e-14	1.5943e-12
TR50028|c0_g1	Golgi apparatus protein 1	9.98e-28	9.33065	6.17052e-14	4.35724e-12
TR42144|c0_g2	Ferritin-4, chloroplastic	9.95e-46	9.32804	7.4067e-15	5.90712e-13
TR64041|c0_g1	116 kDa U5 small nuclear ribonucleoprotein component	0	9.32781	3.19996e-14	2.34194e-12
TR50608|c0_g1	tRNA-dihydrouridine(20/20a) synthase {ECO:0000255|HAMAP-Rule:MF_02041}	2.22e-38	9.32398	1.23675e-05	0.000178513
TR47081|c0_g1	ATP synthase lipid-binding protein, mitochondrial	6.03e-20	9.31501	2.0726e-11	9.83936e-10
TR92584|c0_g2	NA	5.11e-78^.^.	9.3149	4.36139e-12	2.33678e-10
TR39161|c0_g1	Coatomer subunit epsilon-1	1.57e-126	9.31047	2.01388e-14	1.51549e-12
TR88768|c0_g1	NA	NA	9.30453	6.12009e-14	4.3286e-12
TR58694|c0_g1	Phenylalanine--tRNA ligase alpha subunit, cytoplasmic {ECO:0000305}	0	9.30228	1.28232e-14	9.92994e-13
TR52630|c0_g3	NA	NA	9.30109	1.35655e-13	9.13425e-12
TR90671|c0_g1	Superoxide dismutase [Cu-Zn], chloroplastic	1.71e-19	9.30042	2.78846e-12	1.53727e-10
TR48081|c0_g1	Histone H2B.8	1.71e-29	9.29932	3.82515e-14	2.7691e-12
TR75079|c0_g9	NA	NA	9.28506	2.85252e-13	1.83426e-11
TR42385|c0_g1	Thiol protease aleurain	5.29e-126	9.28076	1.61641e-14	1.23615e-12
TR63711|c0_g2	NA	NA	9.27849	1.92791e-14	1.45353e-12
TR72749|c0_g2	NA	NA	9.27629	2.51175e-13	1.63751e-11
TR45080|c0_g1	Zinc finger protein zpr1	1.41e-89	9.27362	2.1777e-14	1.63109e-12
TR65254|c0_g1	NA	NA	9.27172	1.67942e-12	9.5685e-11
TR59424|c0_g2	Glyceraldehyde-3-phosphate dehydrogenase A, chloroplastic	1.87e-59	9.2613	6.51812e-14	4.59387e-12
TR33075|c0_g1	NA	NA	9.26119	8.93349e-14	6.19252e-12
TR67871|c1_g1	Pathogenesis-related protein 1B	4.63e-14	9.25552	6.55224e-14	4.61385e-12
TR5131|c0_g1	NA	NA	9.24653	1.58387e-13	1.05847e-11
TR30504|c0_g3	Elongation factor G-2, chloroplastic	0	9.244	3.61972e-14	2.63709e-12
TR43768|c2_g2	Calcium-dependent protein kinase 25	1.32e-68	9.24311	7.93771e-14	5.53584e-12
TR52622|c0_g1	SelT-like protein	2.06e-33	9.24002	3.805e-13	2.39535e-11
TR18565|c0_g2	NA	NA	9.23818	1.71193e-13	1.13929e-11
TR76457|c3_g1	NA	NA	9.23703	7.47367e-13	4.508e-11
TR50331|c0_g2	NA	NA	9.23498	1.65021e-14	1.2572e-12
TR91081|c0_g1	NAD(P)H-quinone oxidoreductase subunit M, chloroplastic {ECO:0000305}	1.15e-22	9.2321	1.61991e-12	9.2558e-11
TR16691|c0_g1	Isocitrate dehydrogenase [NAD] catalytic subunit 5, mitochondrial	4.5e-43	9.22772	8.96048e-14	6.2007e-12
TR67797|c0_g3	NA	NA	9.22494	3.79071e-14	2.74665e-12
TR26669|c0_g1	NA	NA	9.22298	1.37292e-12	7.94102e-11
TR72749|c0_g1	NA	NA	9.2225	1.72589e-14	1.30986e-12
TR62212|c0_g1	NA	NA	9.21656	2.63848e-13	1.70761e-11
TR62428|c0_g2	Isocitrate lyase {ECO:0000250|UniProtKB:P28297}	7.25e-41	9.21502	2.02899e-13	1.33474e-11
TR36941|c0_g1	NA	NA	9.21451	2.55059e-13	1.65877e-11
TR22153|c0_g2	NA	NA	9.21192	6.07971e-13	3.70964e-11
TR30510|c0_g1	Inositol-3-phosphate synthase	1.11e-116	9.21123	1.07641e-14	8.37597e-13
TR93685|c0_g1	NA	NA	9.20897	2.91533e-14	2.14541e-12
TR26725|c0_g1	NA	NA	9.2039	1.19991e-13	8.14114e-12
TR6800|c0_g2	Nucleoid-associated protein At2g24020, chloroplastic {ECO:0000305}	1.18e-35	9.20149	4.28512e-14	3.07426e-12
TR15848|c2_g4	Actin	3.55e-73	9.20129	1.70842e-13	1.1379e-11
TR2748|c0_g1	NA	NA	9.19984	4.16077e-14	2.99041e-12
TR45102|c0_g2	Interferon-related developmental regulator 1	2.32e-30	9.19498	1.13226e-13	7.70175e-12
TR23770|c0_g1	H/ACA ribonucleoprotein complex subunit 4	5.49e-144	9.19414	1.08491e-13	7.4049e-12
TR12657|c0_g1	NA	NA	9.19159	1.61638e-12	9.24225e-11
TR40104|c0_g2	Cytochrome b-c1 complex subunit Rieske-3, mitochondrial	8.85e-110	9.18551	2.81994e-13	1.81623e-11
TR87639|c0_g1	Calcium-dependent protein kinase 17	9.7e-83	9.18261	2.55312e-27	9.07696e-25
TR28683|c0_g2	30S ribosomal protein S13, chloroplastic	2.32e-32	9.18185	5.82784e-12	3.06097e-10
TR30717|c0_g2	NA	2.55e-68^.^.	9.18064	3.52331e-14	2.56919e-12
TR92802|c0_g1	Arabinosyltransferase RRA3 {ECO:0000305}	9.19e-50	9.18023	6.17148e-14	4.35724e-12
TR78578|c0_g1	NA	NA	9.17935	2.55538e-13	1.66054e-11
TR29265|c2_g4	Elongation factor 1-alpha	2.61e-61	9.17752	1.26942e-11	6.27984e-10
TR23782|c0_g1	NA	NA	9.17134	8.09283e-14	5.6342e-12
TR31983|c0_g1	30S ribosomal protein S9, chloroplastic	3.16e-20	9.16994	5.88493e-13	3.60179e-11
TR76504|c0_g4	NA	NA	9.16856	9.76501e-13	5.79475e-11
TR26950|c0_g1	NA	NA	9.16479	5.88388e-13	3.60179e-11
TR67162|c0_g1	Blue-light photoreceptor PHR2	2.27e-77	9.16467	2.66148e-14	1.96947e-12
TR3867|c0_g1	Reticulon-like protein B4	1.81e-34	9.16351	5.41191e-14	3.8413e-12
TR65186|c0_g3	Probable signal peptidase complex subunit 2	3.75e-51	9.16252	9.48411e-14	6.55149e-12
TR30490|c0_g1	NA	NA	9.15993	6.26945e-13	3.8225e-11
TR25712|c0_g2	30S ribosomal protein S17 {ECO:0000255|HAMAP-Rule:MF_01345}	1.38e-15	9.15784	9.68394e-06	0.000143386
TR5697|c0_g2	Nodulin-21	3e-34	9.15594	1.02249e-13	7.03282e-12
TR95776|c0_g1	Photosystem II repair protein PSB27-H1, chloroplastic	1.44e-27	9.15388	1.60225e-13	1.06985e-11
TR88821|c0_g1	NA	NA	9.15289	3.86306e-13	2.42747e-11
TR43766|c0_g1	Plant cysteine oxidase 4 {ECO:0000303|PubMed:24599061}	1.19e-52	9.14998	6.47856e-14	4.57001e-12
TR30714|c0_g1	Glycerate dehydrogenase HPR, peroxisomal	1.61e-46	9.14983	7.59397e-14	5.31001e-12
TR89192|c0_g2	Early light-induced protein 1, chloroplastic {ECO:0000305}	3.4e-21	9.14164	8.9608e-14	6.2007e-12
TR35635|c0_g1	NA	NA	9.1411	5.46126e-13	3.36307e-11
TR53849|c0_g1	NA	NA	9.13648	1.90273e-05	0.000260715
TR15846|c1_g6	Elongation factor 1-alpha	5.77e-87	9.13468	1.01172e-12	5.98156e-11
TR16638|c0_g1	NA	NA	9.13121	7.8466e-13	4.7158e-11
TR25407|c0_g3	Glucose-6-phosphate isomerase 1, chloroplastic	3.53e-135	9.12849	1.54568e-13	1.03468e-11
TR24274|c0_g1	Hexamerin-1.1	4.39e-94	9.12789	9.49269e-07	1.81229e-05
TR69296|c0_g1	NA	NA	9.12737	1.47194e-11	7.18393e-10
TR69259|c0_g2	NA	NA	9.12148	2.47703e-25	6.71677e-23
TR63747|c0_g3	Adenine phosphoribosyltransferase 4	1.81e-14	9.12069	4.79956e-13	2.98083e-11
TR28250|c0_g2	NA	NA	9.11875	6.50764e-13	3.95567e-11
TR74319|c0_g1	Microsomal glutathione S-transferase 3	8.26e-30	9.11869	2.89495e-13	1.86004e-11
TR20676|c0_g1	NA	NA	9.11715	1.36365e-13	9.16657e-12
TR54011|c1_g3	NADH dehydrogenase [ubiquinone] 1 beta subcomplex subunit 7	1.3e-27	9.11645	2.13491e-13	1.39982e-11
TR87801|c0_g1	26S proteasome non-ATPase regulatory subunit 13 homolog B	2.95e-114	9.11501	3.69632e-13	2.33554e-11
TR27776|c0_g1	Cinnamyl alcohol dehydrogenase 7	1.21e-33	9.11305	8.28097e-13	4.96939e-11
TR54004|c0_g3	NA	NA	9.1053	1.36342e-13	9.16657e-12
TR15814|c0_g3	NA	NA	9.10489	1.99359e-37	2.95321e-34
TR54051|c0_g2	Triphosphate tunel metalloenzyme 3	1.38e-42	9.10382	1.08439e-13	7.4049e-12
TR80502|c0_g1	40S ribosomal protein S4	5.31e-162	9.10216	5.01126e-10	1.88482e-08
TR51258|c0_g2	NA	NA	9.09749	5.88234e-13	3.60179e-11
TR40135|c0_g1	NA	2.6e-23^.^.	9.09722	5.16097e-13	3.18797e-11
TR87293|c0_g1	Geranylgeranyl pyrophosphate synthase, chloroplastic/chromoplastic	9.7e-12	9.09714	1.00217e-11	5.04511e-10
TR86121|c0_g1	Dicarboxylate transporter 1, chloroplastic	2.95e-152	9.09385	1.57408e-13	1.05281e-11
TR20210|c0_g2	Eukaryotic translation initiation factor 2 subunit 3	1.4e-149	9.08806	2.22689e-12	1.24483e-10
TR35690|c0_g1	NA	NA	9.08483	5.25085e-12	2.77431e-10
TR36093|c0_g1	Non-symbiotic hemoglobin 2	9.27e-18	9.0845	7.72625e-14	5.39778e-12
TR53798|c0_g1	Glycine cleavage system transcriptional repressor	6.18e-11	9.07377	2.32533e-12	1.29624e-10
TR19388|c0_g1	Phosphoenolpyruvate carboxykinase (ATP)	1.36e-112	9.07085	1.68062e-09	5.76492e-08
TR69275|c0_g1	Ferredoxin-dependent glutamate synthase 1, chloroplastic/mitochondrial	4.38e-21	9.06988	2.10062e-12	1.17836e-10
TR47017|c0_g1	DCC family protein At1g52590, chloroplastic	6.1e-45	9.06602	2.05386e-13	1.35e-11
TR79476|c0_g1	Ribosomal lysine N-methyltransferase set10	5.54e-15	9.06531	3.42608e-13	2.18203e-11
TR13309|c0_g1	Subtilisin-like protease SBT5.3	8.61e-56	9.06385	7.47227e-12	3.84639e-10
TR8202|c0_g2	NA	NA	9.06206	4.41541e-12	2.36255e-10
TR38322|c0_g1	NA	NA	9.05972	1.69768e-13	1.13263e-11
TR50634|c0_g1	NA	NA	9.05932	1.28655e-13	8.69951e-12
TR54068|c0_g2	Plastocyanin A, chloroplastic	4.89e-35	9.05484	1.15437e-25	3.2063e-23
TR5728|c1_g1	NA	NA	9.05334	5.3279e-12	2.81131e-10
TR88724|c0_g1	Luminal-binding protein	1.19e-127	9.05296	6.0734e-23	1.30249e-20
TR27733|c0_g1	NA	NA	9.05294	1.30751e-13	8.82631e-12
TR47051|c0_g1	NA	NA	9.05159	3.43316e-13	2.1848e-11
TR32373|c0_g1	NA	NA	9.04942	1.47112e-12	8.47836e-11
TR75490|c0_g1	40S ribosomal protein S2	5.33e-144	9.04941	3.25347e-09	1.0558e-07
TR80059|c0_g3	NA	NA	9.04789	1.37667e-12	7.95692e-11
TR66610|c1_g1	Tubulin alpha-1 chain	0	9.04757	5.81707e-34	4.84714e-31
TR69042|c0_g1	40S ribosomal protein S3a {ECO:0000255|HAMAP-Rule:MF_03122}	6.91e-148	9.04671	3.13866e-11	1.44626e-09
TR22164|c0_g1	NA	NA	9.0446	9.8517e-13	5.83321e-11
TR20609|c0_g2	Trifunctional UDP-glucose 4,6-dehydratase/UDP-4-keto-6-deoxy-D-glucose 3,5-epimerase/UDP-4-keto-L-rhamnose-reductase RHM1 {ECO:0000305|PubMed:17190829}	0	9.04404	5.01665e-11	2.23813e-09
TR76781|c0_g1	Glucosidase 2 subunit beta	2.85e-49	9.04302	3.74648e-12	2.02631e-10
TR20263|c0_g2	Expansin-A7	5.67e-31	9.03822	8.42842e-12	4.2889e-10
TR90663|c0_g2	NA	NA	9.03755	1.01537e-12	5.9943e-11
TR29208|c0_g1	NA	NA	9.0348	5.44095e-32	3.22399e-29
TR90354|c0_g1	NA	NA	9.03132	1.49982e-08	4.28178e-07
TR76457|c3_g2	NA	NA	9.03107	1.50038e-12	8.61591e-11
TR66663|c0_g1	BTB/POZ and MATH domain-containing protein 2	2.75e-20	9.02706	5.29815e-13	3.27017e-11
TR47015|c0_g2	Cell number regulator 3	8.61e-24	9.0267	6.29375e-12	3.29056e-10
TR81480|c0_g1	NA	NA	9.02393	2.92706e-10	1.14664e-08
TR47182|c0_g1	5-methyltetrahydropteroyltriglutamate--homocysteine methyltransferase	4.52e-96	9.02355	4.45242e-11	2.00204e-09
TR52584|c0_g4	Protein phosphatase 2C 57	5.2e-54	9.01793	1.58945e-08	4.51349e-07
TR55319|c0_g1	Glucose-6-phosphate isomerase, cytosolic	2.57e-27	9.01782	5.09432e-13	3.15166e-11
TR43086|c0_g1	Cytochrome c oxidase subunit 3	3.1e-104	9.01673	5.78302e-12	3.03943e-10
TR18471|c1_g4	ATP synthase subunit epsilon, mitochondrial	4.02e-23	9.01415	4.40346e-13	2.75192e-11
TR76451|c0_g1	Elongation factor 1-gamma 2	8.88e-69	9.00956	2.37333e-11	1.11479e-09
TR5758|c0_g1	NA	NA	9.00827	4.82582e-13	2.99481e-11
TR88801|c0_g1	SNF1-related protein kinase regulatory subunit gamma-1	1.82e-66	9.00613	1.65521e-11	8.0003e-10
TR5581|c0_g1	Chlorophyll a-b binding protein CP24 10A, chloroplastic	7.74e-40	9.00287	5.0362e-12	2.66972e-10
TR13881|c0_g1	NA	NA	9.00246	1.42688e-11	6.98536e-10
TR22560|c0_g1	Tyrosine--tRNA ligase 1, cytoplasmic {ECO:0000305}	4.92e-112	9.00109	4.42391e-13	2.76039e-11
TR10004|c0_g6	Putative D-cysteine desulfhydrase 1, mitochondrial	1.57e-142	8.99947	2.35983e-05	0.000315563
TR95258|c0_g1	CDGSH iron-sulfur domain-containing protein NEET	2.32e-20	8.99778	4.76269e-12	2.5365e-10
TR95245|c0_g1	Cysteine synthase 1 {ECO:0000303|PubMed:9108143}	1.74e-103	8.99753	2.62094e-13	1.699e-11
TR31030|c0_g1	Probable inactive poly [ADP-ribose] polymerase SRO2	2.32e-14	8.98916	6.84985e-05	0.000809843
TR4633|c0_g1	NA	NA	8.98897	1.26008e-10	5.23625e-09
TR73427|c0_g1	Calvin cycle protein CP12-3, chloroplastic	8.64e-18	8.98669	9.06188e-12	4.58789e-10
TR39148|c0_g1	Calcium-dependent protein kinase 11	2.49e-79	8.98582	8.16555e-12	4.16839e-10
TR42368|c0_g5	Eukaryotic translation initiation factor 3 subunit F {ECO:0000255|HAMAP-Rule:MF_03005}	3.88e-15	8.98345	4.62273e-12	2.46688e-10
TR12617|c0_g1	RNA polymerase sigma factor sigA	7.68e-66	8.981	2.36305e-12	1.31543e-10
TR48239|c0_g1	Tubulin alpha chain	9.12e-15	8.98039	1.67089e-25	4.60895e-23
TR75061|c2_g2	NA	NA	8.98019	3.07377e-12	1.68642e-10
TR76471|c0_g3	NA	NA	8.97944	1.59447e-11	7.72138e-10
TR66605|c0_g1	NA	NA	8.97891	3.29469e-11	1.51554e-09
TR25455|c0_g1	Chlorophyllide a oxygenase, chloroplastic	7.16e-81	8.97163	3.16479e-13	2.02853e-11
TR75029|c0_g9	NA	NA	8.9699	4.97277e-13	3.08362e-11
TR52623|c1_g5	DEAD-box ATP-dependent RNA helicase 6	1.57e-104	8.96973	2.9551e-26	8.98811e-24
TR87301|c0_g3	50S ribosomal protein L17, chloroplastic	1.5e-35	8.96796	1.60853e-11	7.7841e-10
TR58884|c0_g1	Mitochondrial import receptor subunit TOM9-2	4.98e-20	8.96499	5.13565e-13	3.17477e-11
TR8202|c0_g1	NA	NA	8.96268	1.92096e-12	1.08519e-10
TR63720|c0_g2	26S proteasome non-ATPase regulatory subunit 12 homolog A	0	8.96225	4.04043e-25	1.09191e-22
TR47851|c0_g1	Uncharacterized protein F42A8.1	6.53e-34	8.9609	5.91143e-13	3.61248e-11
TR58866|c0_g3	NA	NA	8.95959	1.11548e-11	5.57693e-10
TR8585|c0_g3	NA	NA	8.9581	4.5249e-12	2.41952e-10
TR69231|c0_g1	4-hydroxyphenylpyruvate dioxygenase	1.01e-149	8.95767	7.11139e-13	4.30629e-11
TR81537|c0_g3	NA	NA	8.95659	3.33943e-11	1.53435e-09
TR83723|c0_g2	RNA-binding protein 8A	7.38e-42	8.95406	9.69784e-13	5.76344e-11
TR25046|c0_g1	Probable mitochondrial-processing peptidase subunit beta, mitochondrial	3.56e-13	8.95138	1.22688e-12	7.1532e-11
TR83021|c0_g3	Stress enhanced protein 2, chloroplastic {ECO:0000305}	3.05e-17	8.95101	5.75389e-13	3.53511e-11
TR10864|c0_g1	Citrate synthase, mitochondrial	2.5e-166	8.9507	9.16357e-13	5.45403e-11
TR65260|c0_g1	30S ribosomal protein S1	4.38e-22	8.94749	1.31077e-11	6.45644e-10
TR67830|c0_g1	NA	NA	8.94447	2.44193e-11	1.14366e-09
TR8080|c2_g1	NA	NA	8.94364	2.08838e-11	9.89668e-10
TR40058|c0_g1	Ribose-phosphate pyrophosphokinase 1	0	8.94348	1.22844e-12	7.15708e-11
TR31496|c0_g1	NA	NA	8.94179	1.84951e-12	1.04853e-10
TR30453|c0_g1	NA	NA	8.9391	3.58636e-12	1.94761e-10
TR19434|c0_g1	50S ribosomal protein L31, chloroplastic	1.15e-30	8.939	1.36099e-12	7.88342e-11
TR89192|c0_g1	Early light-induced protein 1, chloroplastic {ECO:0000305}	1e-20	8.93823	3.79422e-12	2.04937e-10
TR50380|c0_g2	NA	NA	8.93708	9.82868e-13	5.82389e-11
TR30481|c1_g2	Malate dehydrogenase, chloroplastic {ECO:0000305}	1.14e-137	8.93624	9.05513e-13	5.40154e-11
TR87621|c1_g3	NA	NA	8.93551	1.80507e-32	1.17392e-29
TR25068|c0_g1	Tyrosine--tRNA ligase 1, cytoplasmic {ECO:0000305}	1.92e-38	8.93438	3.14206e-12	1.72152e-10
TR93453|c0_g1	NA	NA	8.93019	4.80731e-12	2.55686e-10
TR38400|c0_g2	NA	NA	8.92933	5.23569e-12	2.76813e-10
TR23852|c0_g4	NA	NA	8.92836	6.93242e-13	4.2011e-11
TR35601|c0_g2	NA	NA	8.92228	2.09829e-12	1.17788e-10
TR29234|c0_g1	NA	NA	8.91965	6.22256e-11	2.72597e-09
TR56057|c0_g1	Transmembrane 9 superfamily member 2 {ECO:0000305}	1.64e-103	8.91877	2.18462e-12	1.22377e-10
TR46785|c0_g1	NA	NA	8.9159	1.29524e-11	6.39176e-10
TR45030|c0_g1	Uroporphyrinogen decarboxylase {ECO:0000255|HAMAP-Rule:MF_00218}	1.14e-73	8.91531	6.6565e-12	3.47114e-10
TR37434|c0_g1	NA	NA	8.91527	4.83636e-12	2.56889e-10
TR78545|c0_g2	NA	NA	8.91226	1.17055e-11	5.83766e-10
TR28899|c0_g1	60S ribosomal protein L10	8.63e-138	8.91196	1.62897e-09	5.60457e-08
TR8814|c0_g1	Transmembrane 9 superfamily member 3 {ECO:0000305}	1.32e-22	8.90292	1.68854e-11	8.15156e-10
TR23809|c0_g1	NA	NA	8.88601	1.66611e-12	9.49942e-11
TR31410|c0_g1	60S ribosomal protein L8	2.48e-153	8.8814	4.50369e-10	1.70579e-08
TR26723|c0_g3	Syntaxin-132	2.91e-16	8.87996	1.90966e-11	9.13085e-10
TR5751|c0_g2	NA	NA	8.87954	1.71553e-12	9.76731e-11
TR72722|c0_g2	NA	NA	8.87835	1.1816e-12	6.91948e-11
TR45055|c0_g1	Valine--tRNA ligase, mitochondrial 1 {ECO:0000305}	1.06e-48	8.87788	7.44509e-12	3.83487e-10
TR39876|c0_g1	ER lumen protein-retaining receptor B	3.81e-98	8.87375	4.56693e-12	2.44036e-10
TR7198|c0_g2	NA	NA	8.87173	1.87227e-12	1.05918e-10
TR36941|c0_g3	Chlorophyllase-2, chloroplastic	1.18e-65	8.87117	1.56503e-31	8.75467e-29
TR76035|c0_g1	NA	NA	8.86944	7.85241e-12	4.02394e-10
TR61480|c0_g1	Probable ribose-5-phosphate isomerase 1	1.74e-11	8.86918	5.64319e-11	2.48988e-09
TR76799|c0_g1	NA	NA	8.86882	7.14891e-12	3.70138e-10
TR90347|c0_g3	Serine hydroxymethyltransferase 4	3.16e-72	8.86834	3.30314e-12	1.8036e-10
TR69253|c1_g2	NA	NA	8.86758	1.79101e-11	8.60469e-10
TR63652|c0_g2	Leucine-rich repeat receptor-like protein kinase PXL1	1.05e-13	8.8669	2.42314e-10	9.59577e-09
TR68280|c0_g1	ATP synthase subunit beta, mitochondrial	9.4e-80	8.86502	3.12069e-11	1.43964e-09
TR48251|c0_g1	Probable small nuclear ribonucleoprotein F	1.9e-30	8.85991	6.663e-11	2.89451e-09
TR87898|c0_g1	Methionine aminopeptidase 2B {ECO:0000255|HAMAP-Rule:MF_03175}	2.42e-42	8.85559	6.39028e-12	3.33449e-10
TR11460|c2_g1	NA	4.69e-54^.^.	8.85397	5.89987e-12	3.09678e-10
TR25031|c0_g2	Elongation factor Tu, chloroplastic	1.32e-39	8.852	3.77887e-11	1.71849e-09
TR51863|c0_g1	Dihydrolipoyllysine-residue succinyltransferase component of 2-oxoglutarate dehydrogenase complex 2, mitochondrial	4.93e-130	8.84823	1.26535e-11	6.26354e-10
TR30687|c0_g1	NA	NA	8.844	4.39951e-12	2.35562e-10
TR84597|c0_g1	NA	NA	8.84151	1.18418e-11	5.90192e-10
TR20042|c0_g1	NA	NA	8.84033	1.50563e-12	8.63988e-11
TR56034|c0_g1	Delta-aminolevulinic acid dehydratase, chloroplastic	3.32e-64	8.83882	6.34615e-11	2.77555e-09
TR21752|c0_g3	Ubiquitin-conjugating enzyme E2 36	1.18e-61	8.83598	3.70941e-12	2.00763e-10
TR54062|c1_g8	Tubulin beta-1 chain	2.87e-37	8.83133	8.25564e-12	4.20633e-10
TR29204|c0_g3	Eukaryotic translation initiation factor 3 subunit B {ECO:0000255|HAMAP-Rule:MF_03001}	9.12e-14	8.83118	3.54624e-12	1.92845e-10
TR58929|c0_g1	26S proteasome regulatory subunit 8 homolog A	0	8.83111	4.03279e-12	2.17382e-10
TR38678|c0_g2	NA	NA	8.8286	7.62172e-12	3.91325e-10
TR65610|c0_g1	26S proteasome non-ATPase regulatory subunit 14 homolog	1.1e-39	8.82676	2.19557e-12	1.22818e-10
TR25037|c0_g2	ATP-dependent Clp protease proteolytic subunit 5, chloroplastic {ECO:0000303|PubMed:11299370}	8.91e-30	8.82636	3.89431e-11	1.76515e-09
TR65212|c1_g1	NAD(P)H-quinone oxidoreductase subunit O, chloroplastic {ECO:0000305}	6e-30	8.82381	3.44448e-11	1.57538e-09
TR23158|c0_g1	NADH dehydrogenase [ubiquinone] iron-sulfur protein 1, mitochondrial	4.39e-93	8.8234	1.19775e-10	4.99018e-09
TR16692|c1_g1	U1 small nuclear ribonucleoprotein 70 kDa	7.06e-95	8.82284	6.30073e-12	3.29206e-10
TR63656|c3_g5	S-adenosylmethionine synthase	1.18e-166	8.8199	5.3875e-10	2.01573e-08
TR15792|c2_g36	Chlorophyll a-b binding protein type 1 member F3, chloroplastic	3.86e-32	8.81919	4.12448e-30	2.02411e-27
TR66434|c0_g1	Probable prolyl 4-hydroxylase 9 {ECO:0000305}	1.69e-74	8.81685	3.31305e-11	1.52311e-09
TR18231|c0_g1	NA	NA	8.81612	2.52748e-12	1.40111e-10
TR26663|c0_g2	NA	2.71e-50^.^.	8.81591	3.97317e-12	2.14313e-10
TR23422|c0_g1	Glucose-6-phosphate 1-dehydrogenase, chloroplastic	1.5e-87	8.81357	1.15603e-11	5.77241e-10
TR16677|c0_g2	NA	NA	8.81201	7.7357e-12	3.96668e-10
TR38631|c0_g1	Retinol dehydrogenase 14	4.48e-23	8.80747	3.52458e-11	1.61018e-09
TR81527|c0_g1	Protein translocase subunit SECA1, chloroplastic	1e-149	8.80652	9.95563e-12	5.01499e-10
TR15184|c0_g1	NA	NA	8.80651	9.78136e-12	4.93031e-10
TR4575|c0_g2	NA	NA	8.80475	1.63934e-09	5.63781e-08
TR78314|c0_g1	NA	NA	8.80441	8.97366e-12	4.54611e-10
TR52139|c0_g1	Violaxanthin de-epoxidase, chloroplastic	3.29e-145	8.80417	2.95638e-11	1.36857e-09
TR69841|c0_g1	Rubisco accumulation factor 1.2, chloroplastic {ECO:0000303|PubMed:22942379}	7.04e-36	8.80414	3.52911e-12	1.92044e-10
TR5857|c0_g2	Secretory immunoglobulin A-binding protein EsiB {ECO:0000303|PubMed:23882011}	7.29e-12	8.79984	4.40722e-11	1.98394e-09
TR48132|c0_g1	NA	NA	8.79868	1.33599e-11	6.56447e-10
TR75803|c0_g1	NA	NA	8.79798	1.41003e-11	6.91128e-10
TR16650|c0_g4	NA	NA	8.79417	9.5643e-12	4.83003e-10
TR18535|c0_g2	NA	NA	8.78791	3.35972e-11	1.54279e-09
TR58858|c0_g1	Ferredoxin	1.08e-19	8.78732	4.55565e-11	2.045e-09
TR80049|c0_g3	NA	NA	8.78699	8.62794e-11	3.67701e-09
TR90677|c0_g2	Monothiol glutaredoxin-S14, chloroplastic {ECO:0000303|PubMed:15170506}	4.74e-36	8.78395	2.81852e-11	1.30778e-09
TR46738|c0_g1	NA	NA	8.78142	4.41677e-32	2.71777e-29
TR52568|c0_g1	NA	NA	8.78131	8.58754e-12	4.35877e-10
TR1278|c0_g1	60S ribosomal protein L27	3.62e-53	8.78033	9.4227e-10	3.38612e-08
TR8608|c0_g1	NA	NA	8.77898	7.88266e-11	3.37919e-09
TR5781|c1_g1	NA	NA	8.77737	4.10404e-12	2.20777e-10
TR70233|c0_g1	NA	NA	8.77447	1.46186e-11	7.14781e-10
TR90375|c1_g1	Golgi apparatus protein 1	7.24e-11	8.77419	2.11627e-11	1.0011e-09
TR77683|c0_g1	LYR motif-containing protein 4	3.93e-12	8.76991	4.74586e-12	2.52922e-10
TR74356|c0_g1	NA	NA	8.76687	6.78736e-11	2.93799e-09
TR66555|c0_g1	Stearoyl-[acyl-carrier-protein] 9-desaturase, chloroplastic	2.58e-28	8.76471	3.59547e-12	1.94992e-10
TR28684|c0_g1	L-ascorbate peroxidase 3	6.69e-80	8.75905	3.25804e-09	1.05686e-07
TR88678|c0_g1	Dynamin-related protein 1C	5.01e-84	8.75754	1.38468e-11	6.79538e-10
TR79679|c0_g1	ATP-dependent zinc metalloprotease FTSH 8, mitochondrial	0	8.75749	7.56189e-12	3.88752e-10
TR62455|c0_g1	Aspartate aminotransferase, chloroplastic	5.41e-14	8.75742	2.48957e-11	1.16393e-09
TR93747|c0_g2	Omega-6 fatty acid desaturase, chloroplastic {ECO:0000303|PubMed:7846158}	4.59e-80	8.75369	4.52768e-11	2.03359e-09
TR85143|c0_g1	NA	NA	8.75055	6.78421e-11	2.93799e-09
TR18499|c0_g1	5'-adenylylsulfate reductase 3, chloroplastic	1.92e-62	8.74864	1.28621e-10	5.32823e-09
TR54636|c0_g1	Leucine--tRNA ligase, cytoplasmic {ECO:0000305}	4.84e-47	8.74597	3.98022e-11	1.79983e-09
TR7143|c0_g2	NA	NA	8.73832	5.34174e-11	2.37033e-09
TR13896|c0_g1	NA	NA	8.73755	9.44998e-10	3.3944e-08
TR66555|c0_g2	Stearoyl-[acyl-carrier-protein] 9-desaturase, chloroplastic	2.53e-28	8.73701	7.44189e-12	3.83487e-10
TR13461|c0_g2	Plastidial pyruvate kinase 2	0	8.73593	2.98737e-05	0.000390487
TR62501|c1_g1	SufE-like protein 1, chloroplastic/mitochondrial {ECO:0000303|PubMed:17452319}	7.43e-58	8.73543	1.78867e-11	8.60381e-10
TR72412|c0_g2	NA	NA	8.73332	1.41532e-10	5.80595e-09
TR28250|c0_g1	NA	NA	8.73277	4.53815e-10	1.71722e-08
TR88697|c0_g1	NA	NA	8.7318	9.33094e-12	4.71814e-10
TR39234|c0_g1	60S acidic ribosomal protein P2	1.26e-27	8.7318	4.85205e-09	1.52687e-07
TR66685|c0_g1	Nicotinate-nucleotide pyrophosphorylase [carboxylating], chloroplastic	2.62e-118	8.72843	1.63877e-11	7.92563e-10
TR92556|c0_g2	NA	NA	8.72773	2.16799e-11	1.02436e-09
TR8646|c0_g1	Ketol-acid reductoisomerase, chloroplastic	3.24e-36	8.72741	2.05352e-11	9.76616e-10
TR8083|c0_g1	NA	NA	8.72684	1.19234e-44	3.97412e-41
TR8096|c0_g1	Probable prolyl 4-hydroxylase 9 {ECO:0000305}	1e-72	8.72658	1.47361e-11	7.18773e-10
TR95287|c0_g2	Early light-induced protein 1, chloroplastic {ECO:0000305}	7.79e-31	8.72605	5.73786e-12	3.01966e-10
TR8100|c0_g2	UPF0160 protein	2.01e-104	8.72405	2.16325e-09	7.26772e-08
TR76741|c0_g1	NA	NA	8.72388	7.35104e-12	3.7962e-10
TR89192|c1_g4	NA	NA	8.72237	7.03004e-12	3.64533e-10
TR76717|c0_g1	Protein LHCP TRANSLOCATION DEFECT	7.23e-51	8.7192	1.6589e-32	1.0967e-29
TR25092|c0_g2	NA	NA	8.71866	1.58513e-11	7.68947e-10
TR54047|c0_g4	Signal recognition particle 54 kDa protein 2	0	8.71675	1.71198e-11	8.25973e-10
TR16007|c0_g1	Probable glucan 1,3-alpha-glucosidase	1.72e-34	8.71451	2.02812e-11	9.65688e-10
TR83009|c0_g1	Cyclin-dependent kinases regulatory subunit 2	1.11e-12	8.71178	1.16604e-11	5.81878e-10
TR5855|c2_g1	GTP-binding protein SAR1A	1.59e-116	8.71148	8.17648e-12	4.17131e-10
TR5801|c0_g1	NA	NA	8.71077	7.09691e-11	3.06535e-09
TR29420|c0_g1	Importin subunit beta-1 {ECO:0000305}	3.57e-150	8.70948	7.05677e-11	3.04966e-09
TR73913|c0_g1	V-type proton ATPase 16 kDa proteolipid subunit	1.32e-53	8.70849	6.88455e-24	1.61028e-21
TR93876|c0_g1	NA	NA	8.70406	2.03536e-11	9.68558e-10
TR38397|c0_g2	NA	NA	8.70142	2.61928e-11	1.221e-09
TR27763|c0_g1	Myosin light chain alkali	5.68e-56	8.69041	1.94202e-10	7.7986e-09
TR38351|c0_g2	Mitochondrial outer membrane protein porin of 34 kDa	4.82e-64	8.68865	9.6898e-12	4.88724e-10
TR93463|c0_g1	NA	NA	8.68797	2.42803e-11	1.13848e-09
TR4213|c0_g1	Protein SUPPRESSOR OF K(+) TRANSPORT GROWTH DEFECT 1 {ECO:0000303|PubMed:17468262}	1.54e-77	8.6868	1.24519e-11	6.17904e-10
TR90332|c1_g4	Pyruvate dehydrogenase E1 component subunit beta-1, mitochondrial	4.61e-24	8.68647	1.2236e-11	6.0757e-10
TR38348|c0_g1	NA	NA	8.68628	4.15749e-11	1.87575e-09
TR81508|c1_g1	Peptidyl-prolyl cis-trans isomerase CYP37, chloroplastic	7.5e-74	8.686	3.05651e-11	1.41248e-09
TR89205|c0_g1	NA	NA	8.68565	5.51651e-11	2.43668e-09
TR82985|c0_g1	NA	NA	8.68504	2.69292e-23	5.98375e-21
TR16646|c0_g1	Transcription factor BTF3 homolog 4	4.71e-34	8.68409	3.87882e-11	1.75994e-09
TR65753|c0_g1	40S ribosomal protein S8	3.63e-101	8.68152	1.92931e-08	5.38114e-07
TR33940|c0_g1	NA	NA	8.68125	3.02638e-09	9.89332e-08
TR59381|c0_g1	NA	NA	8.6766	2.86887e-11	1.32883e-09
TR19765|c0_g1	NA	NA	8.67614	1.68299e-09	5.77056e-08
TR31954|c1_g1	NA	NA	8.67411	2.69666e-11	1.25488e-09
TR20221|c0_g2	Mitogen-activated protein kinase 10	2.13e-40	8.6722	6.6855e-11	2.90175e-09
TR87581|c0_g1	CAX-interacting protein 4	2.65e-44	8.67159	2.34556e-11	1.10435e-09
TR53983|c0_g2	Fructose-1,6-bisphosphatase, cytosolic {ECO:0000305}	0	8.67039	1.19055e-11	5.92999e-10
TR38335|c0_g1	NA	NA	8.66943	1.28196e-11	6.334e-10
TR76457|c1_g1	NA	NA	8.66942	4.0825e-22	8.06349e-20
TR25218|c0_g1	T-complex protein 1 subunit beta {ECO:0000303|PubMed:11599560}	1.25e-102	8.66876	1.31267e-11	6.46179e-10
TR52566|c2_g2	Putative 12-oxophytodienoate reductase 5	1.13e-94	8.66813	5.34259e-11	2.37033e-09
TR78581|c0_g6	Small nuclear ribonucleoprotein Sm D1	8.45e-42	8.66708	5.6211e-11	2.4815e-09
TR40095|c1_g1	UDP-glucuronic acid decarboxylase 2	2.13e-128	8.66553	2.02925e-09	6.86368e-08
TR35379|c0_g2	NA	NA	8.66537	7.42384e-11	3.19793e-09
TR15277|c0_g1	NAD(P)H-quinone oxidoreductase subunit L, chloroplastic	1.49e-14	8.66357	1.06711e-11	5.3518e-10
TR23120|c0_g1	Thermostable carboxypeptidase 1	9.22e-79	8.66256	1.57031e-10	6.37634e-09
TR77556|c0_g2	NA	NA	8.66191	7.46532e-11	3.21407e-09
TR69290|c0_g1	Pathogenesis-related protein PR-1	1.29e-26	8.66142	1.08927e-22	2.26912e-20
TR5865|c0_g1	Zinc transporter 3	8.68e-57	8.66093	1.42004e-11	6.95613e-10
TR16653|c0_g1	NA	NA	8.65898	4.03781e-11	1.82381e-09
TR15833|c0_g1	UDP-arabinopyranose mutase 2 {ECO:0000305}	2.85e-97	8.6585	8.72608e-08	2.11844e-06
TR8115|c0_g1	NA	NA	8.65791	3.37105e-11	1.54711e-09
TR45813|c0_g1	NA	NA	8.65735	1.81838e-11	8.73095e-10
TR78700|c0_g1	NA	NA	8.65563	2.04167e-08	5.66491e-07
TR82331|c0_g1	Adenylosuccinate synthetase 2, chloroplastic {ECO:0000255|HAMAP-Rule:MF_03125}	1.64e-49	8.65551	2.42291e-11	1.13675e-09
TR85149|c0_g2	NA	NA	8.65197	1.07177e-10	4.5e-09
TR8171|c0_g1	Protease Do-like 8, chloroplastic	1.61e-157	8.65136	4.51303e-10	1.70852e-08
TR37234|c0_g2	ASC1-like protein	5.6e-103	8.64802	1.51237e-09	5.23038e-08
TR58722|c0_g1	V-type proton ATPase subunit F	4.41e-57	8.64718	5.51436e-11	2.43668e-09
TR65439|c0_g1	mRNA export factor elf1	6.91e-15	8.64623	1.12645e-10	4.71105e-09
TR6791|c0_g1	NA	NA	8.64213	1.50135e-10	6.1337e-09
TR58855|c0_g1	3-oxoacyl-[acyl-carrier-protein] synthase I, chloroplastic	0	8.63842	2.0369e-10	8.13874e-09
TR49380|c0_g1	NA	NA	8.63602	1.35734e-10	5.58814e-09
TR88125|c0_g1	NA	NA	8.63462	4.95646e-11	2.21251e-09
TR27850|c0_g3	Calcium-transporting ATPase 4, endoplasmic reticulum-type	2.74e-142	8.63392	3.30946e-10	1.28159e-08
TR35393|c0_g1	NA	NA	8.63384	6.01885e-11	2.64396e-09
TR11465|c0_g2	Dihydroceramide fatty acyl 2-hydroxylase FAH2 {ECO:0000305}	1.04e-37	8.63318	7.58898e-11	3.26204e-09
TR16641|c0_g1	Thioredoxin F, chloroplastic	6.25e-22	8.6322	1.35475e-10	5.58036e-09
TR9022|c0_g1	Cancer-related nucleoside-triphosphatase homolog	6.92e-30	8.63099	9.20705e-11	3.91547e-09
TR78585|c0_g3	RNA-binding protein 39	1.26e-49	8.62587	1.97093e-11	9.40698e-10
TR90309|c0_g1	NA	NA	8.62457	8.536e-11	3.63977e-09
TR3874|c0_g2	NHP2-like protein 1	6.56e-47	8.6239	1.72341e-10	6.96268e-09
TR8986|c0_g2	Superoxide dismutase [Mn] 1, mitochondrial	1.04e-97	8.62364	4.79853e-11	2.14566e-09
TR47076|c0_g2	Tetraspanin-20	9.96e-26	8.62294	3.57405e-09	1.15096e-07
TR15266|c0_g1	TBCC domain-containing protein 1	4.05e-28	8.62076	1.97416e-11	9.41676e-10
TR80085|c0_g2	Cytochrome b561 and DOMON domain-containing protein At5g35735	2.74e-26	8.61989	3.39154e-11	1.55472e-09
TR42379|c0_g1	Protein BOBBER 1	8.06e-65	8.61642	3.06116e-10	1.19275e-08
TR17254|c0_g2	NA	NA	8.6161	5.04348e-10	1.89588e-08
TR33034|c0_g1	NA	NA	8.616	1.63315e-10	6.61805e-09
TR20609|c1_g2	Bifunctional dTDP-4-dehydrorhamnose 3,5-epimerase/dTDP-4-dehydrorhamnose reductase {ECO:0000305}	2.14e-37	8.61553	2.35804e-11	1.10957e-09
TR63696|c0_g4	Transcription factor HY5	7.44e-29	8.60956	8.22146e-11	3.51314e-09
TR88768|c0_g2	NA	NA	8.60932	2.14074e-11	1.01208e-09
TR73400|c0_g1	Phosphoglucomutase, cytoplasmic 1	3.3e-98	8.60918	6.4888e-11	2.82558e-09
TR20270|c0_g1	NA	NA	8.60886	7.1185e-11	3.07136e-09
TR27716|c0_g2	Mitochondrial uncoupling protein 1	5.4e-115	8.60581	3.07164e-11	1.41865e-09
TR37669|c0_g1	NA	NA	8.60567	2.08636e-10	8.32807e-09
TR82969|c0_g1	3-oxoacyl-[acyl-carrier-protein] synthase II, chloroplastic	8.48e-120	8.60445	5.18677e-11	2.30631e-09
TR71377|c0_g1	NA	NA	8.60383	4.79866e-11	2.14566e-09
TR82818|c0_g1	2-methylacyl-CoA dehydrogenase, mitochondrial	4.84e-19	8.60311	7.77609e-10	2.83128e-08
TR930|c0_g1	Plant UBX domain-containing protein 13 {ECO:0000303|Ref.4}	2.02e-23	8.60214	4.70105e-11	2.10555e-09
TR72496|c0_g1	S-adenosylmethionine synthase 5	4.26e-116	8.60214	4.70491e-11	2.1061e-09
TR45057|c1_g1	Heat shock 70 kDa protein 12A	1.99e-52	8.60199	2.09027e-11	9.89975e-10
TR92556|c0_g1	NA	NA	8.60103	4.67761e-10	1.76916e-08
TR88683|c0_g1	NA	NA	8.59876	1.31974e-10	5.45019e-09
TR95279|c0_g1	NADH dehydrogenase [ubiquinone] iron-sulfur protein 5-B	8.92e-22	8.59768	7.95116e-11	3.40491e-09
TR4035|c0_g1	NA	NA	8.59358	1.92219e-10	7.72729e-09
TR82347|c0_g2	Triosephosphate isomerase, chloroplastic	1.53e-30	8.59203	3.6875e-10	1.41407e-08
TR78032|c0_g1	Delta(8)-fatty-acid desaturase	1.73e-33	8.59141	1.07075e-08	3.15245e-07
TR5855|c1_g3	GTP-binding protein SAR1A	1.18e-115	8.58542	1.09459e-09	3.88118e-08
TR5171|c1_g3	Glycine-rich RNA-binding protein 4, mitochondrial	1.1e-31	8.58414	1.32897e-10	5.4798e-09
TR29179|c0_g2	NA	NA	8.58278	3.26614e-11	1.50327e-09
TR50646|c0_g2	NA	NA	8.58001	2.79873e-10	1.10068e-08
TR43628|c0_g1	AP-2 complex subunit mu	1.83e-18	8.57716	1.00489e-10	4.24863e-09
TR10007|c0_g1	Alpha-1,4 glucan phosphorylase L-2 isozyme, chloroplastic/amyloplastic	1.38e-75	8.5734	2.35274e-20	3.71942e-18
TR17253|c0_g3	NA	NA	8.57234	5.84971e-11	2.57674e-09
TR38332|c0_g2	Small nuclear ribonucleoprotein Sm D2	1.1e-40	8.5715	3.46465e-10	1.33565e-08
TR18010|c0_g1	Cytochrome b5	1.41e-36	8.57055	3.12534e-11	1.44095e-09
TR18474|c0_g4	NA	NA	8.56805	6.1639e-10	2.28345e-08
TR30511|c0_g1	Copper chaperone for superoxide dismutase, chloroplastic/cytosolic	3.09e-100	8.56659	1.59652e-10	6.47949e-09
TR30697|c0_g1	Elongation factor 2	7.29e-57	8.56642	3.9756e-11	1.79876e-09
TR82754|c0_g1	Glutathione S-transferase F10	9.38e-45	8.56612	5.07318e-11	2.26083e-09
TR51211|c2_g1	NA	NA	8.56518	1.5613e-10	6.34619e-09
TR23562|c0_g1	40S ribosomal protein S20	7.36e-63	8.56404	6.92126e-10	2.54553e-08
TR59709|c0_g2	NA	NA	8.56308	1.37957e-10	5.66507e-09
TR72473|c0_g2	NA	NA	8.56285	4.93124e-11	2.20248e-09
TR27079|c0_g1	Peptidyl-prolyl cis-trans isomerase FKBP12	4.56e-35	8.55497	3.34469e-10	1.29377e-08
TR11457|c0_g3	Methylcrotonoyl-CoA carboxylase beta chain, mitochondrial	1.25e-103	8.55462	6.48188e-11	2.8241e-09
TR78562|c0_g2	NA	NA	8.55449	3.62022e-11	1.65104e-09
TR22911|c0_g1	40S ribosomal protein SA {ECO:0000255|HAMAP-Rule:MF_03015}	8.75e-127	8.55433	1.63203e-08	4.62456e-07
TR22237|c0_g1	NA	NA	8.55382	3.76554e-11	1.71438e-09
TR88838|c0_g1	Probable protein phosphatase 2C 59	8.69e-107	8.55134	3.74531e-11	1.70711e-09
TR52111|c0_g2	Ubiquitin-activating enzyme E1 3	2.83e-155	8.55	4.10002e-11	1.85086e-09
TR87295|c1_g2	Membrane-associated protein VIPP1, chloroplastic	3.04e-111	8.54895	2.74583e-21	4.85946e-19
TR72496|c0_g2	S-adenosylmethionine synthase 5	9.72e-116	8.54744	8.97528e-10	3.23259e-08
TR29208|c0_g2	NA	NA	8.54495	7.0546e-49	4.34091e-45
TR75061|c4_g4	Histone H4	7.51e-34	8.54488	1.3082e-10	5.41314e-09
TR73410|c0_g2	NA	NA	8.54467	7.18301e-10	2.6273e-08
TR72788|c0_g1	Inosine triphosphate pyrophosphatase {ECO:0000255|HAMAP-Rule:MF_03148}	1.99e-103	8.54367	4.69162e-11	2.10368e-09
TR77459|c0_g1	UDP-galactose transporter 1 {ECO:0000303|PubMed:15456736}	3.3e-123	8.5432	4.44004e-11	1.99759e-09
TR1660|c0_g1	Calcium-dependent protein kinase 17	0	8.54168	5.89101e-09	1.82227e-07
TR68994|c0_g1	40S ribosomal protein S16	5.43e-76	8.54009	2.32279e-08	6.3698e-07
TR60003|c0_g1	NA	NA	8.53539	1.65798e-09	5.68969e-08
TR92584|c0_g1	NA	5.11e-78^.^.	8.53516	5.49714e-11	2.43215e-09
TR46754|c0_g1	NA	NA	8.53348	9.81764e-10	3.5107e-08
TR40058|c0_g2	Ribose-phosphate pyrophosphokinase 1	0	8.53272	3.78106e-10	1.44648e-08
TR75031|c0_g3	UDP-glucose 6-dehydrogenase 3	1.16e-147	8.53143	2.85779e-27	1.01152e-24
TR73427|c0_g2	Calvin cycle protein CP12-3, chloroplastic	8.64e-18	8.53063	1.03098e-10	4.34286e-09
TR48302|c0_g2	NA	1.34e-48^.^.	8.52797	5.48347e-10	2.04876e-08
TR81460|c0_g2	NA	NA	8.5266	1.28602e-10	5.32823e-09
TR63657|c1_g1	DnaJ protein homolog	4.1e-178	8.52608	7.46921e-30	3.49406e-27
TR28054|c0_g1	Zinc finger CCCH domain-containing protein 52	6.83e-12	8.52547	1.50614e-10	6.15012e-09
TR92799|c0_g1	Uncharacterized protein At4g37920	1.54e-46	8.52526	6.78071e-11	2.93799e-09
TR91177|c0_g1	NA	NA	8.5235	6.46769e-10	2.38639e-08
TR15794|c1_g1	Protein FATTY ACID EXPORT 1, chloroplastic {ECO:0000303|PubMed:25646734}	9.12e-24	8.52137	1.15499e-10	4.81956e-09
TR91640|c0_g1	NA	NA	8.51852	2.00579e-10	8.02246e-09
TR20272|c0_g1	PsbP domain-containing protein 5, chloroplastic	2.12e-72	8.51678	5.4875e-21	9.30004e-19
TR62163|c0_g2	NA	NA	8.51495	5.02656e-06	7.98113e-05
TR25485|c0_g2	NA	NA	8.51429	9.4141e-09	2.81098e-07
TR18560|c0_g1	NA	NA	8.5141	3.00273e-07	6.4691e-06
TR64980|c0_g1	Phosphomannomutase	1.39e-97	8.51378	7.77981e-11	3.33868e-09
TR4626|c0_g1	NA	NA	8.51127	1.03696e-10	4.36578e-09
TR80911|c0_g1	NA	NA	8.50744	2.47551e-10	9.79346e-09
TR52570|c0_g2	GTP-binding protein yptV4	1.88e-118	8.50659	1.14695e-21	2.14867e-19
TR5855|c1_g2	GTP-binding protein SAR1A	1.18e-115	8.50361	2.25859e-10	8.97522e-09
TR21872|c0_g1	Ras-related protein Rab-11A	2.45e-102	8.50308	2.36527e-10	9.37124e-09
TR20599|c0_g1	Enolase 1, chloroplastic	1.96e-95	8.50237	3.30999e-10	1.28159e-08
TR51923|c0_g2	Haloacid dehalogenase-like hydrolase domain-containing protein At4g39970	5.4e-111	8.4993	1.29981e-10	5.38177e-09
TR92590|c0_g1	NA	NA	8.49908	3.71232e-10	1.42154e-08
TR5755|c0_g1	Polyubiquitin	6.26e-90	8.49764	1.25263e-20	2.03249e-18
TR65482|c1_g1	NA	NA	8.49663	8.38139e-10	3.03372e-08
TR90794|c0_g1	NA	NA	8.49461	2.89663e-10	1.13583e-08
TR61592|c0_g1	NA	NA	8.49394	1.23234e-09	4.31607e-08
TR74397|c0_g1	Arogenate dehydratase/prephenate dehydratase 1, chloroplastic	2.21e-65	8.49342	7.11139e-11	3.06995e-09
TR84294|c0_g1	DnaJ protein ERDJ3B	2.42e-35	8.49316	1.02634e-10	4.32789e-09
TR86268|c0_g1	Ras-related protein RIC1	1.02e-37	8.493	7.91306e-10	2.87592e-08
TR51292|c0_g1	Glutamine synthetase, chloroplastic	6.32e-73	8.4925	1.37725e-08	3.95443e-07
TR29639|c0_g1	Cytochrome c oxidase subunit 1	5.38e-130	8.49246	1.43842e-08	4.11529e-07
TR87624|c0_g1	NA	NA	8.49002	4.13038e-10	1.56886e-08
TR80041|c1_g1	NA	NA	8.48736	2.97988e-10	1.16619e-08
TR51957|c0_g1	Eukaryotic initiation factor 4A-3	2.13e-158	8.48561	5.90093e-10	2.19448e-08
TR51879|c0_g2	NA	NA	8.48417	2.79037e-09	9.16674e-08
TR77519|c0_g2	Dolichyl-diphosphooligosaccharide--protein glycosyltransferase subunit 1A	4.04e-85	8.48187	1.74637e-10	7.05186e-09
TR93994|c0_g1	(S)-2-hydroxy-acid oxidase GLO1	9.85e-100	8.48136	1.27447e-10	5.28782e-09
TR93703|c0_g1	NA	NA	8.48021	1.65241e-09	5.67543e-08
TR89224|c0_g1	Peroxiredoxin-2E-2, chloroplastic	2.83e-70	8.47926	6.2826e-35	6.12883e-32
TR66514|c0_g1	NA	NA	8.47888	1.26771e-10	5.26522e-09
TR48266|c0_g3	Uncharacterized membrane protein YuiD	4.87e-21	8.47787	1.86543e-08	5.21387e-07
TR74354|c0_g1	14-3-3-like protein B	3.97e-70	8.47711	7.13878e-10	2.6154e-08
TR89427|c0_g2	NHP2-like protein 1	2.29e-54	8.47174	2.08909e-09	7.03928e-08
TR62109|c0_g1	40S ribosomal protein S11	5.46e-76	8.47111	6.14956e-08	1.5445e-06
TR52045|c0_g1	60S ribosomal protein L31	7.14e-58	8.47101	2.1148e-08	5.84753e-07
TR25046|c0_g2	Probable mitochondrial-processing peptidase subunit beta, mitochondrial	3.16e-13	8.47073	3.81867e-10	1.45947e-08
TR75061|c4_g2	Histone H4	1.76e-49	8.46986	1.69402e-09	5.80342e-08
TR23852|c0_g1	NA	NA	8.4688	7.95256e-10	2.88634e-08
TR59424|c0_g1	Glyceraldehyde-3-phosphate dehydrogenase A, chloroplastic	1.87e-59	8.46589	1.7016e-10	6.87801e-09
TR7151|c0_g1	Bis(5'-adenosyl)-triphosphatase	7.53e-49	8.46449	2.34093e-10	9.29322e-09
TR91858|c0_g3	NA	NA	8.4644	1.60717e-10	6.51937e-09
TR19814|c0_g1	RING-box protein 1a	1.79e-59	8.46424	1.29961e-08	3.74629e-07
TR73428|c0_g1	NA	NA	8.46383	1.66931e-10	6.75775e-09
TR46733|c0_g1	Methionine synthase	5.71e-65	8.4612	6.01907e-10	2.2353e-08
TR9989|c0_g1	NA	NA	8.46082	5.39304e-10	2.01686e-08
TR75029|c0_g15	NA	NA	8.45961	2.07581e-10	8.29008e-09
TR16650|c0_g2	NA	NA	8.4565	2.98259e-09	9.75813e-08
TR38333|c0_g2	Transcription elongation factor SPT4 homolog 2	6.43e-40	8.45573	1.22647e-09	4.29736e-08
TR80022|c0_g1	DNA-directed RNA polymerases II and V subunit 8A	1.21e-48	8.45557	1.76303e-09	6.01665e-08
TR93953|c0_g1	NA	NA	8.45533	1.82388e-09	6.20842e-08
TR88744|c0_g1	Calvin cycle protein CP12-3, chloroplastic	1.76e-18	8.45432	1.47333e-10	6.0262e-09
TR20497|c0_g1	NA	NA	8.45204	1.52913e-10	6.23125e-09
TR58709|c0_g1	Acyltransferase-like protein At1g54570, chloroplastic	2.57e-79	8.44797	3.60447e-10	1.38621e-08
TR51457|c0_g1	T-complex protein 1 subunit theta {ECO:0000303|PubMed:11599560}	4.59e-99	8.44547	7.56722e-10	2.759e-08
TR51879|c0_g1	NA	NA	8.44357	6.65499e-10	2.45437e-08
TR22174|c0_g1	NA	NA	8.44286	1.28796e-08	3.71942e-07
TR68497|c0_g1	60S ribosomal protein L6	3.13e-44	8.44091	4.42263e-09	1.40277e-07
TR18565|c0_g1	NA	NA	8.44072	4.97353e-10	1.87399e-08
TR28751|c0_g2	NA	NA	8.43946	1.32278e-10	5.4599e-09
TR15998|c0_g1	Ubiquitin-conjugating enzyme E2 variant 1D	2.1e-27	8.43897	3.85285e-10	1.47183e-08
TR52165|c0_g1	PsbP domain-containing protein 1, chloroplastic	4.81e-73	8.4381	1.36452e-08	3.91927e-07
TR81745|c0_g1	NA	NA	8.43632	6.77975e-10	2.49923e-08
TR35683|c0_g1	NA	NA	8.43626	3.37537e-10	1.30438e-08
TR52079|c0_g3	Tropomyosin	1.31e-50	8.43604	5.32855e-09	1.66049e-07
TR88115|c0_g1	NA	NA	8.43537	2.81034e-10	1.10416e-08
TR52632|c0_g1	NA	NA	8.43433	1.92591e-10	7.73777e-09
TR4624|c0_g1	NA	NA	8.43144	3.24902e-08	8.6604e-07
TR11860|c0_g2	Triosephosphate isomerase, cytosolic	3.06e-34	8.43012	1.99725e-10	7.99228e-09
TR65969|c0_g1	NA	NA	8.42712	2.91885e-10	1.14399e-08
TR47824|c0_g1	NA	NA	8.42669	4.34244e-09	1.37789e-07
TR88142|c0_g2	Probable dolichyl-diphosphooligosaccharide--protein glycosyltransferase subunit 3B	1.03e-74	8.42641	5.3363e-10	2.00125e-08
TR80958|c0_g1	NA	NA	8.42546	7.08462e-08	1.75891e-06
TR1148|c0_g1	NA	NA	8.42273	2.06626e-09	6.97411e-08
TR74405|c0_g2	NA	NA	8.42236	3.87768e-09	1.24025e-07
TR25969|c0_g1	40S ribosomal protein S15a	2.39e-83	8.42022	7.90286e-08	1.94037e-06
TR5150|c0_g1	Uncharacterized protein Os08g0359500	4.47e-25	8.41963	2.11617e-09	7.12152e-08
TR69292|c0_g1	5'-nucleotidase SurE {ECO:0000255|HAMAP-Rule:MF_00060}	6.67e-38	8.41725	1.15226e-09	4.05513e-08
TR63711|c0_g1	NA	NA	8.41511	2.90751e-19	4.11647e-17
TR13462|c0_g1	NA	NA	8.41435	1.70491e-09	5.83571e-08
TR93680|c0_g1	NA	NA	8.41292	2.85991e-10	1.12254e-08
TR21813|c0_g2	Alpha-glucan water dikinase, chloroplastic	7.58e-97	8.40759	6.2233e-10	2.30288e-08
TR5130|c0_g1	NA	NA	8.40596	3.35235e-10	1.29611e-08
TR93722|c0_g2	NA	NA	8.40426	1.09398e-09	3.88075e-08
TR75014|c0_g5	Histone H4	1.16e-48	8.40394	2.53158e-09	8.37852e-08
TR63093|c0_g2	NA	NA	8.40207	3.00243e-10	1.17444e-08
TR64393|c0_g1	60S ribosomal protein L4	1.5e-94	8.39989	1.2188e-07	2.85995e-06
TR80041|c0_g1	NA	NA	8.3987	1.12502e-09	3.97334e-08
TR2573|c0_g1	NA	NA	8.39648	2.04142e-07	4.56612e-06
TR15814|c0_g1	NA	NA	8.39608	1.97528e-10	7.92819e-09
TR46741|c0_g1	Ubiquitin-conjugating enzyme E2 27	1.11e-72	8.39452	5.16645e-09	1.61311e-07
TR26684|c0_g1	ADP-ribosylation factor 3	4.3e-109	8.39441	1.28148e-09	4.47443e-08
TR28261|c0_g1	NA	NA	8.39306	1.10013e-08	3.23182e-07
TR54442|c0_g1	NA	NA	8.39006	2.42188e-09	8.05209e-08
TR51367|c0_g1	Protein LHCP TRANSLOCATION DEFECT	2.41e-43	8.38979	2.38171e-09	7.92182e-08
TR76110|c0_g1	NA	NA	8.3891	3.76479e-20	5.83638e-18
TR66710|c0_g2	Putative G3BP-like protein	8.72e-14	8.38801	1.16383e-09	4.09043e-08
TR7189|c1_g1	DnaJ protein homolog	8.46e-118	8.38781	3.86568e-09	1.2374e-07
TR85180|c0_g1	Vacuolar protein sorting-associated protein 13-like protein	9.71e-25	8.38412	4.89967e-10	1.8479e-08
TR85135|c0_g1	Heme-binding-like protein At3g10130, chloroplastic	1.05e-19	8.38408	3.7717e-10	1.44359e-08
TR64005|c0_g2	Ubiquitin-conjugating enzyme E2 2	4.93e-59	8.38364	1.47857e-09	5.12281e-08
TR51739|c0_g1	Polyadenylate-binding protein 8	1.73e-85	8.37985	3.06068e-09	9.98503e-08
TR75079|c0_g16	NA	NA	8.37929	7.9832e-05	0.000923232
TR80016|c0_g1	Acylamino-acid-releasing enzyme	2.23e-47	8.37705	2.76442e-09	9.09644e-08
TR75079|c0_g26	NA	NA	8.37552	1.54214e-09	5.32108e-08
TR63093|c0_g1	NA	NA	8.37459	3.70598e-10	1.41979e-08
TR4220|c0_g1	NA	NA	8.37371	3.43515e-10	1.32492e-08
TR58720|c0_g1	NA	NA	8.373	2.2221e-09	7.44356e-08
TR56815|c0_g1	Divinyl chlorophyllide a 8-vinyl-reductase, chloroplastic	8.1e-151	8.37181	6.96499e-09	2.12329e-07
TR89515|c0_g1	NA	NA	8.37152	1.81897e-09	6.19434e-08
TR59389|c0_g1	NA	NA	8.36697	2.68654e-44	8.59616e-41
TR21752|c0_g2	Ubiquitin-conjugating enzyme E2 36	6.47e-17	8.36697	3.04648e-10	1.18819e-08
TR20296|c0_g1	NA	NA	8.36645	3.52679e-09	1.13803e-07
TR7178|c0_g1	NA	NA	8.36574	3.15416e-10	1.2254e-08
TR86556|c0_g1	40S ribosomal protein S15	1.29e-69	8.3636	1.65276e-08	4.67506e-07
TR58874|c1_g1	NA	NA	8.3626	2.17814e-32	1.39388e-29
TR8631|c0_g2	Pyridoxal reductase, chloroplastic	4e-150	8.35973	1.06833e-08	3.14651e-07
TR48238|c0_g1	NAD(P)H-quinone oxidoreductase subunit O, chloroplastic {ECO:0000305}	1.25e-29	8.35871	5.98522e-10	2.2248e-08
TR84315|c0_g2	Germin-like protein 1-1	2.08e-18	8.35805	3.13409e-10	1.2193e-08
TR93730|c0_g1	Chorismate synthase 1, chloroplastic	4.04e-117	8.35752	7.19834e-10	2.6317e-08
TR70494|c0_g1	NA	NA	8.35498	1.75673e-08	4.9394e-07
TR26956|c1_g1	60S ribosomal protein L27a-3	1.61e-16	8.35465	9.69187e-10	3.47193e-08
TR221|c0_g2	NA	NA	8.35384	1.65216e-09	5.67543e-08
TR25891|c0_g3	NA	NA	8.35213	8.29913e-10	3.00531e-08
TR15792|c2_g26	Chlorophyll a-b binding protein type 1 member F3, chloroplastic	7.86e-34	8.35195	4.11358e-08	1.07045e-06
TR20018|c0_g1	NA	NA	8.35043	5.07878e-10	1.90646e-08
TR76754|c0_g2	Protein disulfide-isomerase	1.05e-147	8.34649	3.32853e-36	4.0963e-33
TR35551|c0_g2	NA	NA	8.34567	3.73076e-09	1.19757e-07
TR31904|c0_g2	Adenosylhomocysteinase	1.48e-51	8.34511	1.50805e-28	6.18633e-26
TR91587|c0_g1	NA	NA	8.34293	4.24906e-10	1.61164e-08
TR91642|c0_g1	60S ribosomal protein L24	5.5e-63	8.34195	1.80029e-16	1.81373e-14
TR35551|c0_g1	NA	NA	8.34178	6.14591e-10	2.27817e-08
TR67045|c0_g1	Eukaryotic translation initiation factor 3 subunit E {ECO:0000255|HAMAP-Rule:MF_03004, ECO:0000303|PubMed:11029466}	2.96e-34	8.34137	5.78225e-10	2.15335e-08
TR9061|c0_g1	ER membrane protein complex subunit 7 homolog	2.35e-41	8.34051	1.4787e-09	5.12281e-08
TR46177|c0_g1	40S ribosomal protein S5	6.02e-134	8.33933	3.55834e-09	1.14683e-07
TR1138|c0_g1	Ras-related protein Rab5	1.35e-97	8.3365	7.132e-10	2.61462e-08
TR13873|c0_g1	Low temperature-induced protein lt101.2	7.9e-14	8.33593	1.51682e-26	4.80428e-24
TR51338|c0_g1	NA	NA	8.3358	6.86972e-09	2.09584e-07
TR32777|c0_g1	60S ribosomal protein L15	7.23e-112	8.33558	3.08011e-08	8.23763e-07
TR22221|c0_g1	NA	NA	8.3353	7.99136e-10	2.89911e-08
TR84596|c0_g1	NA	NA	8.33411	1.73157e-09	5.92192e-08
TR80893|c1_g1	NA	NA	8.3322	6.43494e-08	1.60759e-06
TR5824|c0_g1	NA	NA	8.33197	4.50988e-25	1.21468e-22
TR92254|c0_g1	Shikimate kinase {ECO:0000255|HAMAP-Rule:MF_00109}	2.42e-36	8.33078	1.12676e-09	3.97764e-08
TR32973|c0_g2	NA	NA	8.32583	3.37467e-09	1.0922e-07
TR83709|c0_g1	ATPase get3 {ECO:0000255|HAMAP-Rule:MF_03112}	1.84e-50	8.32581	6.22407e-10	2.30288e-08
TR66592|c1_g1	Histone H2A	1.29e-31	8.32553	1.23797e-09	4.33386e-08
TR85149|c0_g1	NA	NA	8.324	5.0249e-09	1.5763e-07
TR66573|c0_g2	Granule-bound starch synthase 1, chloroplastic/amyloplastic {ECO:0000303|PubMed:15347792}	6.28e-162	8.32221	5.52051e-10	2.06067e-08
TR27853|c0_g3	Protein FLUORESCENT IN BLUE LIGHT, chloroplastic	3.32e-63	8.32116	1.32555e-19	1.98196e-17
TR63134|c0_g1	NA	NA	8.31879	6.45974e-10	2.38456e-08
TR77556|c0_g1	NA	NA	8.31793	5.37605e-10	2.01238e-08
TR15833|c0_g7	UDP-arabinopyranose mutase 2 {ECO:0000305}	4.94e-77	8.31793	5.35666e-10	2.00606e-08
TR62481|c0_g1	NA	NA	8.31702	4.15027e-10	1.57567e-08
TR28750|c0_g1	Methionine--tRNA ligase, cytoplasmic {ECO:0000305}	1.81e-17	8.31699	5.1352e-09	1.60461e-07
TR32096|c0_g1	Nitrile-specifier protein 5	8.74e-35	8.31598	3.60895e-08	9.52461e-07
TR34827|c0_g3	NA	NA	8.31497	5.9759e-08	1.50703e-06
TR22181|c0_g1	Thioredoxin-like protein AAED1, chloroplastic	8.71e-63	8.31396	9.13922e-10	3.2872e-08
TR54634|c0_g1	Villin-4 {ECO:0000303|PubMed:10631247}	4.98e-13	8.31316	1.12746e-09	3.97832e-08
TR19755|c0_g1	Enolase 1	8.12e-93	8.31214	8.13469e-10	2.94977e-08
TR40535|c0_g2	Adenylate kinase isoenzyme 6 homolog {ECO:0000255|HAMAP-Rule:MF_03173}	2.13e-65	8.31211	2.96307e-09	9.70617e-08
TR90671|c1_g2	Superoxide dismutase [Cu-Zn], chloroplastic	2.34e-59	8.31151	4.67738e-30	2.27613e-27
TR25891|c0_g2	NA	NA	8.31143	2.57609e-08	7.002e-07
TR34863|c0_g1	NA	NA	8.31034	4.75196e-10	1.79388e-08
TR90337|c1_g1	Protein TIC 21, chloroplastic	3.17e-23	8.30901	9.85259e-10	3.52162e-08
TR49650|c0_g1	Putative syntaxin-131	1.28e-27	8.30704	8.16497e-10	2.95807e-08
TR66664|c0_g1	Transmembrane protein 104	1.76e-71	8.30621	7.2455e-05	0.000850336
TR48295|c0_g2	NA	9.35e-61^.^.	8.30569	2.03284e-08	5.64433e-07
TR75016|c0_g2	NA	NA	8.30543	7.03142e-34	5.68146e-31
TR19205|c0_g1	NA	NA	8.30526	4.18639e-09	1.33207e-07
TR46757|c0_g3	3-hydroxy-3-methylglutaryl-coenzyme A reductase 3	2.44e-46	8.30442	2.67353e-08	7.24717e-07
TR43716|c0_g1	NA	NA	8.30355	3.61408e-09	1.16339e-07
TR90375|c2_g1	NA	NA	8.30166	6.06756e-27	1.99737e-24
TR30680|c0_g1	ATP-dependent zinc metalloprotease FTSH, chloroplastic	1.58e-108	8.30097	5.34575e-10	2.00292e-08
TR28539|c0_g1	Probable hydroxyacylglutathione hydrolase 2, chloroplastic	8.28e-36	8.29943	1.03798e-09	3.69357e-08
TR24827|c0_g1	Calnexin homolog 1	3.85e-89	8.29926	9.04388e-10	3.25584e-08
TR90604|c0_g1	Proteasome subunit beta type-7-B	3.16e-16	8.29779	2.3012e-09	7.67958e-08
TR60499|c1_g1	NA	NA	8.29717	5.84926e-10	2.17729e-08
TR20615|c0_g1	NA	NA	8.29536	9.76262e-10	3.49414e-08
TR4236|c0_g1	Histone-binding protein MSI1 homolog	1.41e-72	8.29521	1.94488e-09	6.60344e-08
TR85311|c0_g1	Serine/arginine-rich splicing factor RSZ21A	3.66e-33	8.2932	1.49805e-09	5.18536e-08
TR36975|c0_g1	Mitogen-activated protein kinase kinase 1	3.09e-107	8.29305	8.47733e-10	3.0629e-08
TR9926|c0_g1	DnaJ protein P58IPK homolog	9.69e-107	8.29291	2.50996e-08	6.8269e-07
TR75003|c2_g2	Heat shock cognate 70 kDa protein	1.06e-139	8.28827	4.52169e-61	1.80852e-56
TR51765|c0_g1	Rac-like GTP-binding protein ARAC3	1.08e-88	8.28774	1.79207e-09	6.10612e-08
TR11850|c0_g3	Protein PLANT CADMIUM RESISTANCE 10	3.17e-33	8.2865	3.64885e-09	1.17316e-07
TR5179|c0_g1	Protein CURVATURE THYLAKOID 1A, chloroplastic	5.55e-25	8.28598	9.11413e-27	2.93978e-24
TR61506|c0_g1	Acidic endochitinase	2.75e-21	8.28496	7.94731e-10	2.88574e-08
TR58898|c0_g1	NA	NA	8.28478	3.02222e-09	9.88376e-08
TR89166|c0_g1	Histone H2A	6.5e-66	8.28457	8.49755e-19	1.12541e-16
TR23822|c0_g3	Glycine-rich RNA-binding protein 4, mitochondrial	6.92e-33	8.28249	7.55694e-10	2.75651e-08
TR2423|c0_g1	60S ribosomal protein L9	9.18e-101	8.28139	1.96678e-07	4.41067e-06
TR87821|c2_g1	NA	NA	8.28118	6.78516e-10	2.50007e-08
TR11882|c0_g2	Cysteine proteinase 15A	1.4e-136	8.27876	1.12505e-09	3.97334e-08
TR65813|c0_g1	Ribulose-1,5 bisphosphate carboxylase/oxygenase large subunit N-methyltransferase, chloroplastic	4.51e-55	8.27838	1.09775e-09	3.88922e-08
TR12231|c0_g1	Palmitoyl-protein thioesterase 1	3.73e-17	8.27488	1.75638e-08	4.9394e-07
TR80047|c0_g2	Sec-independent protein translocase protein TATA, chloroplastic	2.48e-22	8.27209	1.84635e-09	6.27956e-08
TR4189|c0_g1	E3 ubiquitin-protein ligase RNF185	6.26e-40	8.27197	1.95279e-09	6.62748e-08
TR29243|c0_g1	Glucose-6-phosphate/phosphate translocator 1, chloroplastic	8.36e-164	8.27142	3.54434e-33	2.64975e-30
TR74126|c0_g1	Alanine aminotransferase 2	9.38e-101	8.27081	1.37786e-08	3.95477e-07
TR52077|c0_g1	Probable 3-beta-hydroxysteroid-Delta(8),Delta(7)-isomerase	1.08e-53	8.26899	9.55848e-10	3.43183e-08
TR23426|c0_g1	NA	NA	8.26861	1.09783e-09	3.88922e-08
TR1160|c0_g1	NA	NA	8.26825	2.20177e-08	6.07123e-07
TR42991|c0_g1	Serine carboxypeptidase-like 22	8.44e-44	8.26748	7.33e-09	2.22608e-07
TR25843|c0_g1	NA	NA	8.26652	1.51612e-09	5.23885e-08
TR4565|c0_g1	Protein PROTON GRADIENT REGULATION 5, chloroplastic	2.9e-31	8.26504	7.04563e-10	2.5877e-08
TR78217|c0_g1	NA	NA	8.26466	5.45247e-09	1.6958e-07
TR51917|c0_g3	NA	NA	8.2646	7.04295e-10	2.5877e-08
TR35430|c0_g1	NA	NA	8.26441	2.27522e-09	7.6024e-08
TR19206|c0_g2	Cell division control protein 48 homolog D	2.06e-56	8.26347	1.34564e-08	3.86783e-07
TR79703|c0_g1	NA	NA	8.26246	7.49466e-10	2.73629e-08
TR82962|c0_g1	Uncharacterized protein At3g23325	4.59e-37	8.26128	1.74806e-09	5.97318e-08
TR92588|c0_g2	NA	NA	8.2597	1.57786e-09	5.43807e-08
TR31485|c0_g1	Transmembrane 9 superfamily member 1 {ECO:0000305}	4.21e-37	8.25687	5.92017e-20	9.05491e-18
TR58911|c0_g1	Opsin-1	8.72e-20	8.25612	4.21651e-09	1.34059e-07
TR9133|c0_g1	60S ribosomal protein L7a	8.91e-63	8.25564	1.22527e-06	2.26777e-05
TR93745|c0_g1	Tropinone reductase homolog At2g29260, chloroplastic {ECO:0000305}	9.28e-119	8.25446	1.31457e-09	4.58599e-08
TR90153|c0_g1	Transmembrane 9 superfamily member 2 {ECO:0000305}	8.76e-88	8.25382	7.85418e-10	2.85711e-08
TR11860|c0_g1	Triosephosphate isomerase, cytosolic	2.02e-32	8.25304	5.05265e-09	1.58376e-07
TR30447|c0_g2	Ubiquitin carboxyl-terminal hydrolase 2 {ECO:0000303|PubMed:17559514}	5.84e-139	8.25246	1.0183e-08	3.01356e-07
TR25248|c0_g1	Molybdenum cofactor sulfurase 2 {ECO:0000255|HAMAP-Rule:MF_03050}	1.99e-12	8.25065	1.20169e-08	3.49196e-07
TR72473|c0_g1	NA	NA	8.2506	1.4773e-09	5.12238e-08
TR62211|c0_g1	NA	NA	8.24981	3.63713e-09	1.16986e-07
TR81488|c0_g1	NA	NA	8.24764	6.54502e-09	2.00519e-07
TR72738|c0_g1	Hydrophobic protein RCI2B	3.08e-11	8.24501	7.12461e-09	2.16782e-07
TR80911|c0_g2	NA	NA	8.24367	6.42164e-09	1.97268e-07
TR63656|c3_g2	S-adenosylmethionine synthase 4	9.15e-77	8.24332	2.75195e-09	9.06658e-08
TR46733|c0_g2	Methionine synthase	3.94e-65	8.24145	1.45747e-09	5.05801e-08
TR25003|c0_g1	NA	NA	8.24034	1.03398e-08	3.05434e-07
TR94835|c0_g1	NA	NA	8.2395	3.80867e-09	1.22111e-07
TR50710|c0_g1	NA	NA	8.23919	1.87697e-09	6.37828e-08
TR10001|c0_g2	Peptidyl-prolyl cis-trans isomerase E	7.41e-30	8.2388	1.98027e-08	5.51367e-07
TR7124|c0_g2	NA	NA	8.23849	1.68542e-18	2.15027e-16
TR93411|c0_g1	NA	NA	8.23803	2.214e-09	7.41954e-08
TR10360|c1_g1	Uncharacterized protein Mb0911c	1.73e-11	8.23672	1.83453e-19	2.65851e-17
TR34384|c0_g1	Cell division control protein 2 homolog A	9.35e-127	8.23668	3.18269e-09	1.03409e-07
TR5356|c0_g2	Monothiol glutaredoxin-S15, mitochondrial {ECO:0000303|PubMed:15170506}	3.42e-42	8.23187	1.38383e-09	4.81291e-08
TR77453|c0_g1	NA	NA	8.23133	1.16496e-09	4.09261e-08
TR5322|c0_g1	NA	NA	8.23002	5.00762e-09	1.57211e-07
TR17231|c0_g1	NA	NA	8.22968	2.26749e-34	2.06117e-31
TR47163|c0_g1	NA	NA	8.22923	1.57202e-09	5.4203e-08
TR15220|c0_g2	NA	NA	8.22863	9.57799e-10	3.43729e-08
TR12520|c0_g1	Cytochrome c oxidase subunit 2	2.05e-92	8.22834	9.76215e-08	2.33594e-06
TR18535|c0_g5	NA	NA	8.22723	7.93738e-09	2.39327e-07
TR57968|c0_g1	NA	NA	8.22589	6.27108e-09	1.93014e-07
TR3681|c0_g1	Enolase 1, chloroplastic	2.05e-110	8.22546	1.64771e-08	4.66404e-07
TR85162|c0_g1	Oxygen-evolving enhancer protein 2, chloroplastic	1.02e-14	8.22464	1.5444e-08	4.39491e-07
TR60535|c0_g2	L-ascorbate peroxidase 3	1e-34	8.22385	3.81331e-08	1.00013e-06
TR16890|c0_g1	NA	NA	8.22365	4.58242e-09	1.44714e-07
TR26955|c0_g2	NA	NA	8.221	1.21315e-08	3.52246e-07
TR73410|c0_g1	NA	NA	8.2191	4.75108e-09	1.49745e-07
TR28725|c0_g1	NA	NA	8.21836	2.7554e-09	9.07048e-08
TR4552|c0_g2	Endoplasmin homolog	7.67e-35	8.21779	1.39348e-08	3.99387e-07
TR3887|c0_g2	NA	NA	8.21682	1.18657e-09	4.16303e-08
TR82962|c0_g2	Uncharacterized protein At3g23325	6.14e-37	8.2166	3.08147e-09	1.00406e-07
TR11471|c0_g1	NADH dehydrogenase [ubiquinone] iron-sulfur protein 8-B, mitochondrial	1.31e-91	8.21218	7.85619e-18	9.22819e-16
TR76501|c1_g1	Gamma carbonic anhydrase 2, mitochondrial	4.59e-14	8.21148	1.85322e-09	6.30023e-08
TR14574|c0_g1	60S ribosomal protein L11	3.87e-115	8.20997	4.52704e-08	1.1693e-06
TR25697|c0_g2	V-type proton ATPase catalytic subunit A	3.16e-103	8.20956	6.51899e-09	1.99875e-07
TR38416|c0_g1	Probable glucan 1,3-beta-glucosidase A	5.01e-27	8.20724	7.46521e-09	2.26027e-07
TR3870|c0_g1	Protein YIPF6	4.73e-11	8.20681	2.32688e-09	7.75237e-08
TR56027|c0_g1	60S ribosomal protein L13a	4.76e-99	8.2059	2.16472e-08	5.97645e-07
TR977|c0_g1	NA	NA	8.20523	2.85575e-26	8.71907e-24
TR4581|c0_g3	NA	NA	8.2042	4.86692e-09	1.53034e-07
TR16641|c0_g2	Thioredoxin F, chloroplastic	6.25e-22	8.20384	1.24944e-09	4.36828e-08
TR40151|c1_g1	NA	NA	8.20251	2.50697e-08	6.82108e-07
TR13126|c0_g1	NA	NA	8.20216	1.2935e-09	4.51443e-08
TR82979|c0_g1	Thermospermine synthase ACAULIS5	5.72e-133	8.19982	1.75604e-09	5.99534e-08
TR91955|c0_g2	Eukaryotic translation initiation factor 3 subunit D {ECO:0000255|HAMAP-Rule:MF_03003}	4.25e-121	8.19927	1.4422e-19	2.13246e-17
TR15821|c0_g2	ATP-dependent Clp protease ATP-binding subunit ClpA homolog CD4B, chloroplastic	2.31e-164	8.19814	1.73088e-08	4.87016e-07
TR3874|c0_g1	NHP2-like protein 1	8.31e-47	8.19576	1.47339e-08	4.21234e-07
TR11479|c0_g1	NA	NA	8.1957	4.67363e-09	1.47464e-07
TR6765|c0_g3	NA	NA	8.19505	2.49235e-09	8.2555e-08
TR75081|c0_g1	Putative aconitate hydratase, cytoplasmic	2.14e-75	8.19496	1.37843e-08	3.95497e-07
TR54568|c0_g1	NA	NA	8.19437	5.58312e-09	1.73374e-07
TR4572|c0_g1	Histone-lysine N-methyltransferase setd3	4.46e-24	8.19337	2.3055e-09	7.69073e-08
TR84666|c0_g1	Heat shock 70 kDa protein 14	4.1e-65	8.19189	1.78291e-09	6.07928e-08
TR52257|c0_g1	NA	NA	8.18943	1.03454e-08	3.05485e-07
TR19879|c0_g1	NA	NA	8.1851	4.30774e-09	1.36796e-07
TR970|c1_g1	Stomatin-like protein 2, mitochondrial	2.09e-11	8.17809	4.58829e-09	1.44843e-07
TR49648|c0_g2	NA	NA	8.17792	1.08901e-08	3.20152e-07
TR56095|c0_g1	Heterogeneous nuclear ribonucleoprotein H	1.43e-34	8.17664	3.3752e-09	1.0922e-07
TR8139|c1_g1	NA	NA	8.17477	3.50761e-09	1.1323e-07
TR93722|c0_g3	NA	NA	8.17437	3.81077e-09	1.22129e-07
TR90332|c1_g1	Pyruvate dehydrogenase E1 component subunit beta-1, mitochondrial	4.61e-24	8.17373	4.57072e-09	1.44402e-07
TR15853|c0_g1	Histone H2B.1	8.31e-33	8.17335	4.19965e-09	1.33576e-07
TR3250|c0_g1	NA	NA	8.17142	6.08262e-09	1.8767e-07
TR77741|c0_g1	NA	NA	8.17128	5.98511e-09	1.84924e-07
TR26647|c0_g1	NA	NA	8.17078	9.03038e-09	2.70535e-07
TR64224|c0_g1	NA	NA	8.17047	4.38025e-08	1.13285e-06
TR51965|c0_g2	NA	NA	8.16999	3.66386e-08	9.64723e-07
TR9720|c0_g1	NA	NA	8.169	6.09892e-09	1.88077e-07
TR37234|c0_g1	ASC1-like protein	5.08e-50	8.1674	2.4574e-09	8.15665e-08
TR59709|c0_g1	NA	NA	8.16709	3.42886e-08	9.10641e-07
TR34068|c0_g2	NA	NA	8.16674	9.80742e-09	2.91753e-07
TR9523|c0_g1	Biotin carboxylase 1, chloroplastic	9.68e-115	8.1653	7.63698e-07	1.49402e-05
TR64231|c0_g1	NA	NA	8.16475	2.69334e-08	7.29345e-07
TR34001|c0_g1	60S acidic ribosomal protein P0	3.12e-110	8.16282	1.48876e-07	3.42608e-06
TR28927|c0_g1	Fatty-acid-binding protein 3, chloroplastic	1.32e-46	8.16057	2.12997e-09	7.16494e-08
TR90678|c0_g2	Protein transport protein SEC13 homolog B {ECO:0000305}	2.15e-65	8.16028	1.9912e-09	6.74352e-08
TR49736|c0_g1	60S ribosomal protein L26	2.05e-66	8.1602	1.13283e-06	2.11924e-05
TR7681|c0_g1	NA	NA	8.1598	5.23867e-09	1.63439e-07
TR91549|c0_g1	Leucine-rich repeat receptor-like protein kinase PEPR1	3.66e-28	8.15886	4.23896e-09	1.34719e-07
TR29196|c0_g1	Heat shock 70 kDa protein 17	5.64e-70	8.15834	2.75354e-09	9.06809e-08
TR37231|c0_g2	Glutamate--glyoxylate aminotransferase 2	1.32e-26	8.15808	3.44921e-08	9.14829e-07
TR39744|c0_g1	Ubiquitin-like protein 5	7.93e-42	8.15748	9.19684e-09	2.75227e-07
TR91609|c0_g1	NA	NA	8.15748	9.20142e-09	2.75262e-07
TR955|c0_g1	NA	NA	8.15666	4.69288e-08	1.20668e-06
TR46166|c0_g1	NA	NA	8.15605	3.09943e-09	1.00909e-07
TR37211|c0_g1	NA	NA	8.15557	3.75166e-09	1.2038e-07
TR16039|c0_g2	NA	NA	8.15478	1.98681e-06	3.49836e-05
TR80083|c0_g1	Pheophorbide a oxygenase, chloroplastic	8.3e-50	8.15252	5.20157e-08	1.32681e-06
TR79034|c1_g1	Aldose 1-epimerase	5.78e-76	8.15053	5.42479e-09	1.68784e-07
TR43676|c0_g2	Programmed cell death protein 4	7.54e-41	8.14731	4.97084e-19	6.78553e-17
TR59646|c0_g1	Translocon at the outer membrane of chloroplasts 64	1.07e-21	8.14715	2.31708e-09	7.72613e-08
TR75835|c0_g1	NA	NA	8.14627	2.56327e-09	8.47638e-08
TR48313|c0_g1	NA	NA	8.146	1.29541e-08	3.73824e-07
TR11440|c0_g2	NA	NA	8.14553	1.12349e-08	3.28839e-07
TR91585|c0_g1	Proteasome subunit beta type-6	2.73e-34	8.1448	1.5537e-08	4.41981e-07
TR12917|c0_g1	NA	NA	8.14396	3.11935e-23	6.85512e-21
TR19145|c1_g1	NA	NA	8.14176	5.1751e-09	1.61519e-07
TR7213|c0_g1	Probable plastid-lipid-associated protein 9, chloroplastic	3.82e-49	8.13848	4.97788e-09	1.56339e-07
TR58933|c0_g2	NA	NA	8.1379	2.09194e-08	5.79032e-07
TR74137|c0_g1	NA	NA	8.13763	1.43439e-08	4.10523e-07
TR68347|c0_g1	NA	NA	8.13719	5.64548e-06	8.84794e-05
TR24912|c0_g2	NA	NA	8.1366	2.81069e-09	9.2259e-08
TR55287|c0_g2	NA	NA	8.13626	2.7695e-09	9.10938e-08
TR56312|c0_g1	Calcium-dependent protein kinase 5	1.02e-71	8.13609	4.12263e-08	1.07116e-06
TR16677|c0_g1	NA	NA	8.13481	1.40614e-08	4.02581e-07
TR17223|c0_g1	40S ribosomal protein S27-2	2.42e-45	8.13476	7.55869e-19	1.0128e-16
TR43713|c0_g1	Very-long-chain (3R)-3-hydroxyacyl-CoA dehydratase PASTICCINO 2 {ECO:0000305}	1.46e-77	8.13464	3.15329e-09	1.02495e-07
TR47059|c0_g2	GTP-binding nuclear protein Ran-B1	3.49e-41	8.1334	2.35499e-08	6.44705e-07
TR33467|c1_g2	Acyl-coenzyme A oxidase 4, peroxisomal	0	8.13286	2.23514e-18	2.80244e-16
TR69235|c0_g1	NA	NA	8.13194	2.46618e-09	8.17561e-08
TR72186|c0_g1	NA	NA	8.13184	3.05607e-09	9.97406e-08
TR80619|c0_g1	40S ribosomal protein S18	5.17e-82	8.13141	2.60613e-06	4.46599e-05
TR50635|c0_g1	Cleft lip and palate transmembrane protein 1-like protein	1.01e-32	8.13053	1.33088e-08	3.82955e-07
TR86076|c0_g1	NA	NA	8.13005	1.29655e-08	3.74018e-07
TR15783|c1_g2	NADP-specific glutamate dehydrogenase	1.14e-52	8.12943	3.0913e-09	1.00685e-07
TR90621|c2_g3	10 kDa chaperonin	2.15e-33	8.12373	1.73322e-07	3.93655e-06
TR76790|c0_g2	Aminomethyltransferase, mitochondrial	1.98e-147	8.12251	8.85227e-19	1.16851e-16
TR21154|c0_g1	NA	NA	8.12249	5.93833e-09	1.8362e-07
TR4676|c0_g1	Probable receptor-like protein kinase At5g59700	3.13e-52	8.12244	5.64559e-09	1.7511e-07
TR45856|c0_g1	NA	NA	8.12128	9.69932e-08	2.32368e-06
TR82308|c0_g1	Ribosomal protein L11 methyltransferase {ECO:0000255|HAMAP-Rule:MF_00735}	1.62e-14	8.12062	7.38128e-09	2.23825e-07
TR9954|c0_g1	NA	NA	8.12043	2.88551e-09	9.46764e-08
TR2587|c0_g2	NA	NA	8.12009	2.3817e-08	6.50682e-07
TR83009|c0_g2	Cyclin-dependent kinases regulatory subunit 2	1.18e-12	8.11964	7.61628e-09	2.30166e-07
TR69202|c0_g1	NA	NA	8.1168	3.65591e-08	9.63583e-07
TR20520|c0_g1	Probable nucleolar protein 5-2	9.94e-111	8.11655	3.04146e-09	9.93043e-08
TR86344|c0_g1	V-type proton ATPase subunit B 1	1.44e-27	8.11555	9.6279e-08	2.30934e-06
TR5651|c0_g1	GATA transcription factor 24	1.48e-65	8.11551	1.32438e-08	3.81221e-07
TR8638|c0_g3	NA	NA	8.11316	2.39407e-08	6.53391e-07
TR26663|c0_g1	NA	2.71e-50^.^.	8.11297	1.90887e-08	5.32786e-07
TR59344|c0_g1	Protein RAE1 {ECO:0000303|PubMed:21189294}	3.42e-116	8.11215	7.71215e-09	2.32975e-07
TR51971|c0_g1	NA	NA	8.11166	7.3122e-09	2.22151e-07
TR66449|c0_g1	NA	NA	8.11155	5.13035e-09	1.60435e-07
TR51899|c0_g2	RuBisCO large subunit-binding protein subunit alpha, chloroplastic	0	8.1093	2.29657e-17	2.55863e-15
TR38670|c0_g2	NA	NA	8.1084	7.66585e-08	1.88914e-06
TR8948|c0_g1	Threonine--tRNA ligase, mitochondrial 1 {ECO:0000305}	4.44e-81	8.10576	8.98635e-09	2.69331e-07
TR16645|c0_g1	60S ribosomal protein L12-1	2.05e-21	8.10536	1.70051e-32	1.11499e-29
TR5105|c0_g1	Divinyl chlorophyllide a 8-vinyl-reductase, chloroplastic	5.48e-59	8.10175	1.01313e-08	3.00272e-07
TR57413|c0_g2	Methionine S-methyltransferase	6.59e-27	8.10154	1.86858e-08	5.21903e-07
TR55909|c0_g1	NA	NA	8.10106	1.04199e-08	3.07458e-07
TR48549|c0_g1	NA	NA	8.10065	3.7388e-08	9.82838e-07
TR42357|c0_g1	Probable esterase KAI2	1.6e-61	8.0997	4.83975e-09	1.5242e-07
TR42105|c0_g1	NA	NA	8.09961	2.05646e-08	5.7e-07
TR9983|c0_g1	NA	NA	8.09895	3.36175e-09	1.08873e-07
TR5803|c0_g2	NA	NA	8.09886	3.44351e-08	9.13622e-07
TR67778|c0_g1	NA	NA	8.09878	5.8784e-16	5.49977e-14
TR4163|c0_g2	NA	NA	8.09853	3.84121e-09	1.23006e-07
TR66485|c0_g2	NA	NA	8.09754	1.15482e-08	3.36652e-07
TR9986|c0_g1	Probable NOT transcription complex subunit VIP2	5.02e-65	8.09629	7.34973e-09	2.23038e-07
TR18469|c0_g2	Probable LL-diaminopimelate aminotransferase, chloroplastic	0	8.09572	9.35625e-23	1.97476e-20
TR44649|c0_g1	60S ribosomal protein L23	1.48e-76	8.09413	6.16424e-07	1.23212e-05
TR50646|c0_g1	NA	NA	8.09252	1.29225e-08	3.73047e-07
TR32950|c0_g2	Cysteine-rich PDZ-binding protein	1.8e-36	8.09252	8.45242e-09	2.53899e-07
TR39778|c0_g2	NA	NA	8.09233	4.08834e-07	8.53218e-06
TR23425|c1_g2	Citrate synthase, mitochondrial	4.69e-26	8.09174	8.18035e-08	2.00052e-06
TR90652|c1_g2	Late embryogenesis abundant protein 76	9.63e-12	8.09131	4.10649e-09	1.30769e-07
TR9947|c0_g2	NA	NA	8.0911	3.62667e-08	9.5619e-07
TR4575|c0_g3	NA	NA	8.09104	2.2915e-06	3.97451e-05
TR42212|c0_g2	Eukaryotic translation initiation factor 3 subunit L {ECO:0000255|HAMAP-Rule:MF_03011}	1.94e-54	8.09098	1.11772e-08	3.27362e-07
TR32945|c0_g1	Thylakoid lumenal protein TL20.3, chloroplastic {ECO:0000303|PubMed:20049866}	1.35e-95	8.09066	2.3889e-08	6.52201e-07
TR95247|c0_g3	Acyl carrier protein 2, mitochondrial	1.67e-37	8.09017	2.06791e-08	5.72976e-07
TR93717|c0_g1	Putative multidrug resistance protein	1.36e-115	8.08808	1.18543e-08	3.45072e-07
TR87216|c1_g2	Ribulose bisphosphate carboxylase small chain, chloroplastic	3.43e-44	8.08761	3.47614e-24	8.37552e-22
TR8100|c0_g1	UPF0160 protein	1.18e-103	8.0874	6.20767e-09	1.91209e-07
TR62480|c0_g1	NA	NA	8.08712	4.54257e-08	1.1728e-06
TR75783|c0_g1	NA	NA	8.08698	6.75267e-09	2.06328e-07
TR13893|c0_g1	ADP,ATP carrier protein 2, chloroplastic	3.8e-149	8.08562	3.12294e-22	6.20326e-20
TR29251|c2_g1	Indole-3-glycerol phosphate synthase, chloroplastic {ECO:0000303|PubMed:7610197}	5.5e-39	8.08535	2.00949e-08	5.58725e-07
TR5755|c0_g2	Ubiquitin-60S ribosomal protein L40	2.08e-65	8.08429	6.00793e-09	1.85557e-07
TR72759|c0_g1	Oxysterol-binding protein-related protein 3A	1.19e-119	8.08213	3.9497e-09	1.26127e-07
TR15848|c2_g3	Actin	4e-69	8.08167	2.1375e-17	2.38806e-15
TR21798|c0_g1	Acetolactate synthase 1, chloroplastic	1.25e-135	8.07812	1.24998e-07	2.92454e-06
TR62702|c0_g1	Glutathione S-transferase TCHQD	5.89e-27	8.07701	1.69936e-08	4.79495e-07
TR21085|c0_g2	NA	NA	8.07656	3.33254e-08	8.87417e-07
TR59657|c0_g1	NA	NA	8.07552	6.85049e-09	2.09077e-07
TR52560|c0_g1	Probable 6-phosphogluconolactonase 4, chloroplastic	1.29e-69	8.07464	3.87578e-09	1.24014e-07
TR30948|c0_g1	Ubiquitin receptor RAD23d	1.8e-53	8.07422	3.99536e-09	1.27432e-07
TR25056|c0_g1	NA	NA	8.07372	5.93318e-08	1.49733e-06
TR91595|c0_g1	Peptidyl-prolyl cis-trans isomerase FKBP53	1.17e-43	8.07359	7.59169e-09	2.29509e-07
TR8637|c0_g1	Microsomal glutathione S-transferase 3	6.86e-14	8.07354	6.01536e-09	1.85715e-07
TR9066|c0_g2	NA	NA	8.07222	2.35122e-08	6.44114e-07
TR42338|c0_g1	NA	NA	8.07209	5.4989e-08	1.39554e-06
TR7207|c0_g1	NA	NA	8.07196	6.77869e-09	2.07044e-07
TR79209|c0_g1	40S ribosomal protein S7	8.13e-120	8.07105	2.08795e-07	4.6563e-06
TR54076|c0_g3	NA	NA	8.07079	3.68629e-08	9.69992e-07
TR43710|c0_g1	Pirin-like protein	2.4e-140	8.07017	1.90758e-08	5.3261e-07
TR5593|c0_g2	NA	NA	8.06888	4.48604e-09	1.41951e-07
TR35702|c0_g1	NA	NA	8.06801	1.31748e-08	3.7937e-07
TR87839|c0_g1	NA	NA	8.0664	1.57763e-07	3.60775e-06
TR71774|c0_g1	Very-long-chain enoyl-CoA reductase {ECO:0000305}	7.83e-73	8.06638	7.15862e-08	1.77453e-06
TR50618|c0_g2	Putative D-cysteine desulfhydrase 1, mitochondrial	1.27e-69	8.06584	9.73689e-08	2.33199e-06
TR45464|c0_g1	NA	NA	8.06488	6.39424e-08	1.59842e-06
TR4234|c0_g1	NA	NA	8.06462	1.623e-08	4.60384e-07
TR27748|c0_g3	Geranylgeranyl diphosphate reductase, chloroplastic	3.12e-61	8.06431	1.60968e-08	4.56768e-07
TR36939|c1_g1	Glycerol-3-phosphate dehydrogenase SDP6, mitochondrial	1.47e-38	8.06319	1.47632e-08	4.21918e-07
TR51288|c2_g4	Histone H3	1.07e-84	8.06318	1.76286e-08	4.95317e-07
TR57173|c0_g1	RNA-binding protein 8A	6.03e-37	8.06297	1.302e-07	3.03469e-06
TR76761|c0_g3	NA	NA	8.05941	3.99089e-16	3.82327e-14
TR89990|c0_g1	Putative multidrug resistance protein	9.68e-66	8.0594	1.10382e-08	3.24149e-07
TR5319|c0_g2	NA	NA	8.05939	1.76986e-08	4.97109e-07
TR58910|c0_g1	SKP1-like protein 1A {ECO:0000303|PubMed:10778750}	8.76e-55	8.05745	4.52635e-32	2.76394e-29
TR75081|c2_g2	Putative aconitate hydratase, cytoplasmic	3.9e-102	8.05632	1.14003e-08	3.33314e-07
TR92544|c0_g1	Probable folate-biopterin transporter 4	8.01e-71	8.05525	2.79237e-08	7.52087e-07
TR15234|c0_g1	NA	NA	8.055	2.16516e-08	5.97645e-07
TR63953|c0_g1	NA	NA	8.05377	1.53197e-07	3.5154e-06
TR51944|c0_g1	NA	NA	8.05353	5.23709e-08	1.33545e-06
TR81511|c0_g3	Cyclase-associated protein 1	2.93e-13	8.0535	1.81144e-08	5.07718e-07
TR15960|c0_g1	SNF1-related protein kinase regulatory subunit gamma-1-like	1.2e-75	8.05221	5.41461e-09	1.68533e-07
TR25396|c0_g3	Serine/threonine protein phosphatase 2A 55 kDa regulatory subunit B beta isoform	5.04e-62	8.05217	1.71107e-08	4.81986e-07
TR85020|c0_g1	Exocyst complex component SEC5A {ECO:0000303|PubMed:19895414}	3.16e-30	8.05197	1.69506e-08	4.78619e-07
TR15159|c0_g1	Mitochondrial phosphate carrier protein 3, mitochondrial	2.4e-75	8.04956	6.15914e-08	1.54606e-06
TR1737|c0_g2	NA	NA	8.04943	3.69751e-08	9.72623e-07
TR47076|c0_g1	Tetraspanin-20	9.96e-26	8.04783	1.00388e-08	2.97751e-07
TR37218|c0_g2	NA	NA	8.04757	2.80517e-08	7.55026e-07
TR78020|c0_g1	NA	NA	8.04701	4.65771e-08	1.19918e-06
TR39968|c0_g1	Myosin regulatory light chain 2	1.43e-69	8.0455	6.1937e-08	1.55266e-06
TR19238|c0_g1	Elongation factor 1-beta	1.5e-38	8.04394	4.49391e-20	6.9398e-18
TR15231|c0_g1	NA	NA	8.04378	7.20542e-09	2.19074e-07
TR66527|c0_g1	UDP-D-apiose/UDP-D-xylose synthase 2	0	8.04298	1.37966e-16	1.4077e-14
TR63135|c0_g2	NA	NA	8.04197	1.04723e-08	3.08891e-07
TR96012|c0_g1	NA	NA	8.04133	8.48761e-09	2.54861e-07
TR93726|c0_g2	Glucose-1-phosphate adenylyltransferase large subunit, chloroplastic/amyloplastic	7.12e-26	8.03998	6.5611e-08	1.63604e-06
TR7213|c0_g2	Probable plastid-lipid-associated protein 13, chloroplastic	1.2e-65	8.03993	1.05558e-08	3.11125e-07
TR11522|c0_g1	NA	NA	8.03962	7.97269e-08	1.95545e-06
TR82866|c0_g2	NA	NA	8.03947	1.27048e-08	3.67425e-07
TR69271|c0_g1	Acetyl-coenzyme A carboxylase carboxyl transferase subunit alpha, chloroplastic	2.8e-65	8.03942	9.47933e-09	2.82835e-07
TR9025|c0_g1	NA	7.42e-42^.^.	8.03942	9.49266e-09	2.83127e-07
TR31945|c0_g2	Threonine synthase, chloroplastic	2.45e-43	8.03879	2.00551e-08	5.58005e-07
TR90652|c0_g1	NA	NA	8.03875	1.77749e-08	4.989e-07
TR5567|c0_g2	NA	NA	8.03506	1.76074e-07	3.98549e-06
TR84308|c0_g2	Putative glucose-6-phosphate 1-epimerase {ECO:0000250|UniProtKB:Q03161}	2.91e-96	8.03498	9.40022e-09	2.80788e-07
TR59401|c0_g1	F-box/LRR-repeat protein 20	2.79e-15	8.0346	3.75785e-08	9.87198e-07
TR49498|c0_g1	NA	NA	8.0344	7.17974e-09	2.18376e-07
TR11500|c0_g3	ATP-dependent Clp protease proteolytic subunit-related protein 3, chloroplastic {ECO:0000303|PubMed:11299370}	8.71e-21	8.03403	5.77201e-09	1.78684e-07
TR60554|c2_g1	50S ribosomal protein L18, chloroplastic	4.71e-41	8.03394	8.57693e-18	1.00453e-15
TR65992|c0_g1	NA	NA	8.03311	4.54789e-08	1.17355e-06
TR9046|c0_g1	V-type proton ATPase catalytic subunit A	4.88e-95	8.03161	5.57005e-08	1.41135e-06
TR11526|c0_g2	NA	NA	8.03129	9.53015e-09	2.84139e-07
TR19953|c0_g1	Soluble inorganic pyrophosphatase 6, chloroplastic {ECO:0000303|PubMed:15135060}	7.94e-61	8.02931	9.99933e-09	2.96842e-07
TR81481|c0_g1	UDP-glucuronic acid decarboxylase 6	2.5e-142	8.02807	2.70117e-08	7.31216e-07
TR51288|c3_g4	Histone H3	9.75e-83	8.02792	1.82485e-08	5.1076e-07
TR59724|c0_g1	NA	NA	8.02627	1.467e-08	4.19556e-07
TR18473|c0_g2	Eukaryotic translation initiation factor 2 subunit 3	6.78e-110	8.02302	5.12253e-08	1.30791e-06
TR90633|c0_g2	NA	NA	8.02198	3.02468e-08	8.1002e-07
TR52603|c1_g1	NA	NA	8.02189	1.9531e-08	5.4399e-07
TR57182|c0_g1	Probable alpha-amylase 2	1.44e-58	8.021	4.56165e-08	1.17672e-06
TR85298|c0_g1	Proline--tRNA ligase, cytoplasmic {ECO:0000305}	0	8.02094	2.89182e-08	7.7678e-07
TR90213|c0_g2	TATA-box-binding protein 2	1.13e-113	8.01667	1.02192e-06	1.9376e-05
TR28272|c0_g2	Peptidyl-tRNA hydrolase 2, mitochondrial	4.86e-35	8.01557	7.79007e-09	2.35151e-07
TR60558|c0_g2	Cullin-4	1.01e-131	8.0132	1.9303e-07	4.33493e-06
TR5772|c0_g2	Sedoheptulose-1,7-bisphosphatase, chloroplastic	6.01e-75	8.01134	3.09675e-08	8.27659e-07
TR48306|c0_g2	3-isopropylmalate dehydratase small subunit 3	7.56e-79	8.0094	1.62643e-08	4.61196e-07
TR88691|c0_g3	Thioredoxin domain-containing protein 5	9.4e-23	8.00877	4.6628e-08	1.2001e-06
TR38350|c1_g1	Early nodulin-93	4.57e-12	8.0087	2.05472e-08	5.69716e-07
TR42385|c1_g1	Thiol protease aleurain	8.12e-67	8.00867	8.2965e-09	2.49591e-07
TR45100|c0_g1	NA	NA	8.00834	1.23161e-08	3.57086e-07
TR91635|c0_g2	NA	NA	8.00809	9.80449e-09	2.91753e-07
TR9069|c0_g1	Lycopene epsilon cyclase, chloroplastic {ECO:0000303|PubMed:8837512}	5.95e-57	8.00791	1.7112e-08	4.81986e-07
TR34873|c0_g1	Larval cuticle protein LCP-17	4.18e-24	8.00667	1.14891e-08	3.35419e-07
TR74893|c0_g1	Calcium-dependent protein kinase 30	1.34e-37	8.00422	8.03763e-09	2.42167e-07
TR18544|c0_g2	NA	NA	8.00308	1.39848e-08	4.00676e-07
TR93720|c0_g1	High-affinity nitrate transporter 2.2	3.24e-103	8.00089	1.69997e-08	4.79497e-07
TR63958|c0_g3	NA	NA	8.00056	8.44519e-09	2.53778e-07
TR51121|c0_g1	NA	NA	8.00053	1.51407e-08	4.31936e-07
TR91480|c0_g1	Protein RTF1 homolog {ECO:0000305}	3.35e-31	7.99924	9.25245e-09	2.76581e-07
TR9990|c0_g1	Phospholipid-transporting ATPase 10 {ECO:0000303|PubMed:11402198}	1.8e-37	7.99896	1.56906e-08	4.46035e-07
TR73456|c0_g1	Purple acid phosphatase 18	3.54e-40	7.99853	2.61562e-08	7.10223e-07
TR86079|c0_g2	PITH domain-containing protein At3g04780	1.5e-47	7.99775	9.91146e-09	2.94629e-07
TR13891|c0_g1	Transcription initiation factor IIA subunit 2	1.1e-43	7.99749	2.37677e-08	6.49556e-07
TR35617|c0_g1	Probable envelope ADP,ATP carrier protein, chloroplastic	1.79e-56	7.99534	2.0256e-08	5.6301e-07
TR76727|c0_g3	Mitochondrial phosphate carrier protein 3, mitochondrial	7.76e-159	7.99485	1.06371e-27	3.97615e-25
TR25088|c0_g1	NA	NA	7.99443	5.63603e-08	1.42582e-06
TR31336|c0_g1	Glutamine synthetase cytosolic isozyme 1-1	1.75e-101	7.99278	9.24111e-09	2.76345e-07
TR63650|c0_g4	NA	NA	7.99201	1.9399e-08	5.40504e-07
TR20659|c0_g1	NA	NA	7.99178	3.35213e-08	8.92038e-07
TR35721|c0_g1	Vacuolar protein sorting-associated protein 2 homolog 1	2.11e-62	7.99051	2.06971e-08	5.73276e-07
TR92516|c0_g1	NA	NA	7.99022	1.82742e-08	5.11123e-07
TR57209|c0_g1	NA	NA	7.9891	3.78288e-08	9.92795e-07
TR11902|c1_g1	CLP protease regulatory subunit CLPX1, mitochondrial {ECO:0000303|PubMed:11299370}	2.67e-164	7.98713	1.79017e-08	5.01931e-07
TR88848|c0_g1	Probable protein phosphatase 2C 43	7.12e-48	7.98602	7.07243e-08	1.75643e-06
TR84623|c0_g2	UPF0061 protein AZOSEA38000 {ECO:0000255|HAMAP-Rule:MF_00692}	4.83e-171	7.98479	3.69689e-17	4.02895e-15
TR91897|c0_g1	NA	NA	7.98459	2.9864e-08	8.00306e-07
TR36864|c0_g1	Disulfide-bond oxidoreductase YfcG	7.54e-39	7.98307	3.58719e-07	7.59528e-06
TR30633|c0_g1	NA	NA	7.98198	2.58051e-07	5.63535e-06
TR95251|c0_g1	NA	NA	7.97901	1.14321e-08	3.3412e-07
TR69503|c0_g1	60S ribosomal protein L5	3.59e-106	7.97673	5.44749e-07	1.10152e-05
TR23386|c0_g2	NA	NA	7.97625	9.48882e-08	2.28077e-06
TR87267|c3_g2	Cysteine proteinase inhibitor 12	2.43e-43	7.97574	5.31208e-08	1.35155e-06
TR42712|c0_g1	NLR family CARD domain-containing protein 3	8.55e-33	7.97378	1.317e-08	3.79368e-07
TR65226|c0_g1	Multiprotein-bridging factor 1a	8e-56	7.97291	8.09038e-26	2.33637e-23
TR87272|c2_g1	Ferredoxin--NADP reductase, leaf isozyme, chloroplastic	4.94e-26	7.9703	1.90444e-17	2.15172e-15
TR51924|c0_g1	NA	NA	7.96709	1.28706e-08	3.71815e-07
TR5622|c0_g1	NA	NA	7.96626	4.57869e-15	3.77591e-13
TR12609|c0_g2	NA	NA	7.96622	3.86999e-08	1.01333e-06
TR91300|c0_g1	3-oxoacyl-[acyl-carrier-protein] reductase FabG	1.86e-24	7.96602	1.19388e-08	3.47275e-07
TR22187|c0_g1	IAA-alanine resistance protein 1	4.71e-11	7.96525	4.18973e-08	1.08744e-06
TR51635|c0_g1	LRR receptor-like serine/threonine-protein kinase ERECTA {ECO:0000303|PubMed:8624444}	4.7e-25	7.96506	1.2734e-08	3.68003e-07
TR73404|c0_g2	3'(2'),5'-bisphosphate nucleotidase	4.09e-80	7.96385	2.09223e-07	4.66454e-06
TR80949|c0_g2	Signal peptidase complex catalytic subunit SEC11C	2.37e-62	7.96356	2.08727e-08	5.7794e-07
TR79605|c0_g1	NA	NA	7.96254	1.1943e-08	3.47275e-07
TR15853|c1_g11	Histone H2B.11	8.75e-23	7.96231	3.25214e-08	8.66585e-07
TR31909|c0_g3	NA	NA	7.96171	5.40952e-08	1.37476e-06
TR28266|c0_g1	Coatomer subunit zeta-2	7.34e-18	7.96157	6.30305e-08	1.5771e-06
TR21796|c0_g2	NA	NA	7.96042	7.54165e-07	1.47645e-05
TR25073|c0_g1	NA	NA	7.95941	8.40009e-08	2.04613e-06
TR22149|c1_g2	NA	NA	7.95769	4.25104e-08	1.10228e-06
TR20207|c0_g2	NA	NA	7.95732	4.55301e-17	4.93508e-15
TR58739|c0_g1	ADP-ribosylation factor-like protein 5	2.02e-73	7.95726	1.09663e-07	2.59977e-06
TR278|c0_g1	Glutamate synthase 1 [NADH], chloroplastic	3.33e-55	7.95574	4.82683e-08	1.23754e-06
TR39678|c0_g1	50S ribosomal protein L9 {ECO:0000255|HAMAP-Rule:MF_00503}	2.01e-11	7.95488	1.86701e-08	5.21648e-07
TR13376|c0_g1	1,4-dihydroxy-2-naphthoyl-CoA synthase, peroxisomal	1.25e-35	7.95466	3.31692e-07	7.08112e-06
TR31064|c0_g1	Probable plastid-lipid-associated protein 10, chloroplastic	4.72e-26	7.95462	2.36911e-08	6.47682e-07
TR59640|c0_g1	Retinol dehydrogenase 13	2.05e-23	7.95462	2.3683e-08	6.47682e-07
TR54000|c0_g1	Nodulation receptor kinase	5.35e-79	7.95405	4.52179e-08	1.16832e-06
TR32693|c0_g1	NA	NA	7.95261	8.91814e-08	2.15786e-06
TR21911|c0_g1	30S ribosomal protein S1, chloroplastic {ECO:0000303|PubMed:10874039}	3.63e-97	7.95207	8.16777e-08	1.99806e-06
TR63969|c0_g1	Ribosome production factor 2 homolog	3.93e-99	7.95048	1.05387e-07	2.50304e-06
TR57157|c0_g1	NA	NA	7.94968	7.87537e-08	1.93481e-06
TR25081|c0_g2	Probable mannose-1-phosphate guanylyltransferase 1	1.24e-68	7.94912	6.32679e-08	1.58255e-06
TR48187|c0_g1	Elongation factor 1-alpha 1 {ECO:0000312|FlyBase:FBgn0284245}	2.57e-69	7.94887	8.52685e-08	2.07448e-06
TR92755|c0_g2	Cytochrome b	8.63e-167	7.94884	3.43388e-06	5.69456e-05
TR58723|c0_g1	ADP,ATP carrier protein 1, mitochondrial	7.16e-37	7.94761	2.87968e-07	6.22411e-06
TR20609|c0_g1	Trifunctional UDP-glucose 4,6-dehydratase/UDP-4-keto-6-deoxy-D-glucose 3,5-epimerase/UDP-4-keto-L-rhamnose-reductase RHM1 {ECO:0000305|PubMed:17190829}	0	7.94748	3.62626e-08	9.5619e-07
TR21093|c0_g2	Protein LSD1	1.29e-54	7.94723	1.52903e-08	4.35737e-07
TR21916|c0_g1	Potassium transporter 4	2.25e-14	7.94716	2.63115e-08	7.14196e-07
TR10317|c1_g1	Histone H2A	1.61e-53	7.94656	1.77245e-08	4.97661e-07
TR8153|c0_g1	NA	NA	7.94649	1.5426e-08	4.39137e-07
TR14521|c0_g1	dCTP pyrophosphatase 1	2.52e-25	7.94514	8.06686e-08	1.97639e-06
TR38678|c0_g1	NA	NA	7.94514	8.07142e-08	1.97691e-06
TR73391|c0_g1	Serine/arginine-rich splicing factor SR45a	1.01e-30	7.94507	5.14274e-08	1.31223e-06
TR21895|c0_g1	Phosphoenolpyruvate carboxykinase (ATP)	8.25e-94	7.94454	1.78965e-07	4.04864e-06
TR59431|c0_g1	NA	NA	7.94398	2.47904e-08	6.75199e-07
TR57344|c0_g1	Acetate kinase {ECO:0000255|HAMAP-Rule:MF_00020}	9.82e-26	7.94305	1.40324e-08	4.01894e-07
TR28751|c0_g1	NA	NA	7.94256	6.21043e-08	1.55588e-06
TR8660|c0_g1	COBRA-like protein 1	3.08e-34	7.94251	1.34528e-08	3.86783e-07
TR39671|c0_g2	NA	NA	7.94179	8.5171e-08	2.07274e-06
TR58945|c0_g3	Aspartate aminotransferase, chloroplastic	2.02e-41	7.94177	6.12021e-08	1.53809e-06
TR8169|c0_g1	Transmembrane emp24 domain-containing protein p24beta3	1.01e-31	7.94075	8.39351e-08	2.04515e-06
TR33520|c0_g2	NA	NA	7.94072	2.20334e-08	6.07345e-07
TR42167|c0_g2	RNA polymerase II transcriptional coactivator KIWI	2.26e-19	7.94016	3.70825e-07	7.83072e-06
TR75061|c3_g1	Histone H4	4.76e-45	7.93779	1.04531e-22	2.19469e-20
TR75029|c0_g13	NA	NA	7.93712	5.77562e-07	1.16229e-05
TR80039|c0_g2	Phosphomannomutase	4.04e-85	7.93638	2.66505e-08	7.22662e-07
TR58722|c0_g2	V-type proton ATPase subunit F	5.05e-57	7.93568	8.77271e-06	0.000131218
TR25083|c0_g1	NA	NA	7.93536	3.41442e-08	9.07106e-07
TR84304|c0_g1	NA	NA	7.93438	4.82626e-08	1.23754e-06
TR13861|c0_g2	Cyclase-associated protein 1	1.15e-53	7.93396	1.34415e-07	3.12475e-06
TR32946|c0_g2	60S ribosomal protein L35	1.94e-47	7.93389	9.21217e-08	2.21961e-06
TR40097|c0_g1	NA	NA	7.93324	3.5049e-08	9.28368e-07
TR80368|c0_g1	Magnesium-chelatase subunit ChlH, chloroplastic	2.63e-101	7.93224	2.29592e-07	5.0692e-06
TR12599|c0_g1	NA	NA	7.93166	4.0869e-08	1.06386e-06
TR38636|c0_g2	Peptide methionine sulfoxide reductase B2, chloroplastic	5.28e-73	7.93145	3.89341e-08	1.01913e-06
TR91912|c0_g2	NA	NA	7.93117	6.17813e-08	1.54973e-06
TR2520|c0_g1	NA	NA	7.93066	9.8145e-08	2.34566e-06
TR8085|c0_g1	Huntingtin-interacting protein K	8.97e-11	7.93062	5.44415e-08	1.38272e-06
TR4624|c0_g2	NA	NA	7.92941	1.57601e-05	0.000221564
TR20463|c0_g1	NA	NA	7.92731	2.40076e-08	6.54994e-07
TR24495|c0_g1	NA	NA	7.92707	2.40252e-08	6.55249e-07
TR16877|c0_g1	Probable serine/threonine-protein kinase zyg-1	2.92e-20	7.92495	2.31545e-08	6.35549e-07
TR32988|c0_g1	NADH-ubiquinone oxidoreductase chain 5	8.07e-93	7.92388	1.79045e-06	3.19117e-05
TR48856|c0_g2	Peptidyl-prolyl cis-trans isomerase CYP22	1.63e-51	7.92291	3.67965e-08	9.68563e-07
TR84913|c0_g1	NA	NA	7.92286	5.28879e-07	1.07377e-05
TR90685|c0_g1	Probable small nuclear ribonucleoprotein G	4.61e-37	7.92214	4.82645e-16	4.56362e-14
TR52579|c1_g1	Thylakoid lumenal 15.0 kDa protein 2, chloroplastic	8.74e-75	7.92171	1.01866e-15	9.1352e-14
TR44712|c0_g1	NA	1.42e-19^.^.	7.9211	1.6815e-08	4.75128e-07
TR8102|c0_g1	Carbamoyl-phosphate synthase large chain, chloroplastic	1.03e-51	7.92071	2.50174e-08	6.80918e-07
TR40118|c0_g1	NA	NA	7.91906	2.03962e-08	5.66118e-07
TR90375|c1_g2	Golgi apparatus protein 1	6.99e-11	7.91657	2.22949e-08	6.13921e-07
TR72094|c0_g1	NA	NA	7.915	2.29873e-08	6.31464e-07
TR34863|c0_g2	NA	NA	7.91432	7.96826e-08	1.95523e-06
TR5175|c0_g1	NA	NA	7.914	2.33674e-22	4.70839e-20
TR48890|c0_g1	Zinc finger protein CONSTANS-LIKE 2	4.2e-23	7.9138	4.08359e-08	1.06369e-06
TR59915|c0_g1	Protein FAM151A	1.03e-12	7.91325	3.7659e-08	9.88662e-07
TR81755|c0_g1	NA	NA	7.9132	2.71618e-08	7.34784e-07
TR84617|c0_g2	Eukaryotic translation initiation factor 3 subunit K {ECO:0000255|HAMAP-Rule:MF_03010}	6.46e-73	7.91277	9.22878e-08	2.22227e-06
TR224|c0_g1	NA	NA	7.91265	2.64391e-08	7.17415e-07
TR18519|c0_g3	Protein RETICULATA-RELATED 4, chloroplastic {ECO:0000303|PubMed:23596191}	4.36e-84	7.91215	3.33547e-08	8.879e-07
TR80892|c0_g1	Adenosylhomocysteinase	7.96e-92	7.91199	8.47926e-22	1.61112e-19
TR35613|c0_g1	NA	NA	7.91168	7.34878e-08	1.81828e-06
TR22222|c0_g2	60S ribosomal protein L27a	8.18e-55	7.91159	1.8622e-07	4.19379e-06
TR43010|c0_g1	NA	NA	7.91154	2.61501e-08	7.10223e-07
TR87265|c0_g3	Phytoene synthase, chloroplastic	1.35e-161	7.91146	4.75093e-22	9.29196e-20
TR86687|c0_g1	NA	NA	7.90951	8.25287e-08	2.01691e-06
TR60551|c0_g1	NA	NA	7.90842	1.14454e-07	2.70473e-06
TR12508|c0_g1	Tol-Pal system protein TolB {ECO:0000255|HAMAP-Rule:MF_00671}	2.38e-13	7.90713	3.4401e-08	9.1302e-07
TR81536|c0_g1	NA	NA	7.90549	4.19834e-08	1.08932e-06
TR57157|c0_g2	NA	NA	7.90493	3.72324e-08	9.7907e-07
TR51925|c0_g1	NA	NA	7.90444	5.50336e-08	1.39623e-06
TR55456|c0_g1	GDP-mannose transporter GONST3 {ECO:0000303|PubMed:15480787}	3.93e-21	7.90291	9.53791e-08	2.2905e-06
TR31889|c0_g1	Transcription initiation factor TFIID subunit 10	1.12e-32	7.90272	2.1488e-08	5.93744e-07
TR28704|c0_g1	NA	NA	7.90228	5.59562e-08	1.41649e-06
TR64149|c0_g1	NA	NA	7.90073	2.39268e-07	5.25674e-06
TR52618|c1_g2	Magnesium-chelatase subunit ChlD	0	7.90067	1.60295e-22	3.30475e-20
TR5940|c0_g1	Dolichyl-diphosphooligosaccharide--protein glycosyltransferase subunit STT3A	9.25e-89	7.89954	2.05102e-08	5.68888e-07
TR11440|c0_g1	NA	NA	7.899	1.71192e-06	3.07043e-05
TR2767|c0_g1	40S ribosomal protein S14	3.44e-95	7.89839	1.2006e-06	2.22726e-05
TR10389|c0_g1	Methionine--tRNA ligase {ECO:0000255|HAMAP-Rule:MF_00098}	1.81e-11	7.89774	3.07158e-15	2.5973e-13
TR18522|c2_g2	28 kDa heat- and acid-stable phosphoprotein	2.19e-16	7.89678	1.44469e-07	3.33136e-06
TR9445|c0_g1	Acyl carrier protein 2, mitochondrial	3.38e-36	7.89479	4.67668e-08	1.2029e-06
TR52618|c1_g1	Magnesium-chelatase subunit ChlD, chloroplastic	1.26e-32	7.89408	5.53135e-08	1.40244e-06
TR22204|c0_g1	Probable histone H2A variant 3	4.5e-65	7.89357	1.3419e-07	3.12132e-06
TR1135|c0_g1	Mannose-1-phosphate guanyltransferase alpha	1.19e-53	7.89333	5.58935e-08	1.41535e-06
TR968|c0_g1	Probable esterase D14L	8.91e-21	7.8911	2.64741e-07	5.77199e-06
TR16536|c0_g1	NA	NA	7.88991	1.54802e-07	3.55019e-06
TR28681|c0_g2	NA	NA	7.88963	6.87204e-07	1.35967e-05
TR21754|c0_g2	Binding partner of ACD11 1 {ECO:0000303|PubMed:18845362}	1.65e-33	7.88891	3.60512e-08	9.52077e-07
TR34433|c0_g1	NA	NA	7.88883	4.84672e-07	9.91822e-06
TR48266|c0_g1	Uncharacterized membrane protein YuiD	4.87e-21	7.88742	1.54872e-07	3.55079e-06
TR51220|c0_g1	Peptidyl-prolyl cis-trans isomerase	1.35e-92	7.88528	1.64465e-34	1.54777e-31
TR77677|c0_g1	Protein PALE CRESS, chloroplastic	9.12e-17	7.88511	4.30723e-08	1.11613e-06
TR4651|c0_g1	Glycerol-3-phosphate acyltransferase 4 {ECO:0000312|MGI:MGI:2142716}	3.44e-54	7.88455	3.97712e-08	1.039e-06
TR15767|c1_g2	Eukaryotic initiation factor 4A-13	7.56e-70	7.883	1.3139e-07	3.05977e-06
TR31968|c0_g1	NA	NA	7.88279	2.77575e-08	7.48115e-07
TR88105|c0_g2	Histone H3.3	5.11e-33	7.88235	2.94052e-07	6.34264e-06
TR24959|c0_g2	ABC transporter I family member 10	2.19e-85	7.88014	2.31599e-08	6.35549e-07
TR13362|c0_g1	NA	NA	7.87889	8.21808e-08	2.00914e-06
TR62438|c2_g1	Iron-sulfur cluster assembly protein 3	6.31e-59	7.87857	2.87806e-07	6.22228e-06
TR57221|c0_g2	NA	4.77e-25^.^.	7.87782	3.62231e-07	7.66357e-06
TR50657|c0_g1	NA	NA	7.87547	9.21829e-07	1.76496e-05
TR2562|c0_g1	NA	NA	7.87484	1.66836e-16	1.68933e-14
TR35702|c0_g3	NA	NA	7.87444	3.46688e-08	9.18603e-07
TR75492|c0_g1	NA	NA	7.87352	1.25427e-07	2.93198e-06
TR34251|c0_g1	Trafficking protein particle complex subunit 6B	1.57e-38	7.87149	2.71867e-08	7.35207e-07
TR63451|c0_g1	Flexible cuticle protein 12	2.06e-21	7.87085	8.39125e-07	1.62414e-05
TR71764|c0_g1	NA	NA	7.87082	3.13481e-08	8.3755e-07
TR42812|c0_g1	NA	NA	7.8707	2.28312e-07	5.04653e-06
TR65231|c0_g1	Probable L-ascorbate peroxidase 8, chloroplastic {ECO:0000305}	7.81e-93	7.87051	2.82519e-08	7.59905e-07
TR214|c0_g1	NA	NA	7.86954	1.31291e-07	3.05834e-06
TR2609|c0_g2	NA	NA	7.86938	3.35784e-08	8.93262e-07
TR34796|c0_g1	NA	NA	7.86923	9.56265e-08	2.29506e-06
TR25395|c0_g2	NA	NA	7.86872	2.99836e-08	8.03242e-07
TR23809|c1_g2	NA	NA	7.86823	2.94714e-08	7.90578e-07
TR25884|c0_g1	NA	1.09e-53^.^.	7.86821	1.74522e-21	3.17286e-19
TR1730|c0_g1	NA	NA	7.86729	1.72318e-07	3.91598e-06
TR37649|c0_g1	Ataxin-10 homolog	2.28e-17	7.86689	4.79355e-08	1.23059e-06
TR57396|c1_g2	NA	NA	7.86662	1.15232e-07	2.7207e-06
TR70809|c0_g1	Dolichyl-diphosphooligosaccharide--protein glycosyltransferase subunit 2	2.02e-21	7.86642	7.11642e-08	1.76571e-06
TR25748|c0_g1	Mitochondrial pyruvate carrier 4 {ECO:0000305}	6.23e-39	7.86621	1.93095e-07	4.33518e-06
TR15833|c0_g5	NA	1.49e-42^.^.	7.86571	5.14038e-08	1.31204e-06
TR50624|c0_g1	NA	NA	7.86323	4.123e-08	1.07116e-06
TR90390|c0_g1	NA	NA	7.86323	1.62265e-27	5.92696e-25
TR5327|c0_g1	Tropomyosin-1	7.85e-110	7.86228	5.00981e-07	1.02154e-05
TR77772|c0_g2	Glycine-rich RNA-binding protein 2	7.47e-29	7.86153	4.36046e-08	1.12809e-06
TR37910|c0_g1	NA	NA	7.86115	2.0575e-07	4.59737e-06
TR77073|c0_g1	NA	NA	7.86058	1.84738e-07	4.16627e-06
TR17640|c1_g1	NA	NA	7.86056	9.49863e-08	2.28244e-06
TR65237|c2_g1	Ketol-acid reductoisomerase, chloroplastic	1.15e-60	7.86001	1.66656e-07	3.79702e-06
TR54050|c0_g3	Universal stress protein A-like protein	5.42e-15	7.85946	9.06008e-07	1.73841e-05
TR19165|c0_g2	NA	NA	7.85886	9.07396e-08	2.19026e-06
TR25007|c0_g3	NA	NA	7.85854	7.10939e-08	1.76451e-06
TR81508|c0_g1	Peptidyl-prolyl cis-trans isomerase CYP37, chloroplastic	8.12e-49	7.85831	7.99646e-08	1.96035e-06
TR48878|c0_g2	NA	9.89e-11^.^.	7.85774	1.22218e-07	2.86535e-06
TR10019|c0_g2	Leucine aminopeptidase 1	6.66e-111	7.85754	5.93972e-08	1.49838e-06
TR1706|c0_g1	Coatomer subunit beta'-1	1.38e-53	7.8569	3.83403e-08	1.00523e-06
TR25418|c0_g1	NA	NA	7.85624	3.04249e-08	8.14517e-07
TR30468|c0_g1	Vacuolar protein sorting-associated protein 28 homolog 2	2.55e-96	7.85598	8.7568e-08	2.12399e-06
TR62150|c0_g3	NA	NA	7.85447	1.47131e-21	2.69324e-19
TR5292|c0_g1	NA	NA	7.85336	1.00242e-07	2.39148e-06
TR93729|c0_g2	Ras-related protein RABH1e	9.19e-60	7.85309	1.79396e-06	3.19537e-05
TR28771|c0_g2	Double-strand break repair protein MRE11 {ECO:0000305}	4.07e-23	7.85276	4.01779e-08	1.0486e-06
TR2587|c0_g1	NA	NA	7.85188	4.12089e-08	1.07116e-06
TR37004|c0_g1	NA	NA	7.85112	4.06981e-08	1.06079e-06
TR81731|c0_g1	NA	NA	7.85032	3.22652e-08	8.60904e-07
TR89197|c2_g1	NA	NA	7.85027	6.77528e-08	1.68734e-06
TR8276|c0_g2	NA	NA	7.85022	4.74939e-08	1.22042e-06
TR47046|c0_g1	NA	NA	7.84957	3.95853e-08	1.03448e-06
TR79389|c0_g1	Coatomer subunit beta'-1	0	7.84937	3.20327e-07	6.84948e-06
TR92590|c0_g2	NA	NA	7.84927	2.32842e-07	5.13529e-06
TR81425|c0_g1	Cytochrome c1-1, heme protein, mitochondrial	4.19e-92	7.84643	4.53177e-15	3.74494e-13
TR23775|c0_g1	Ferrochelatase-2, chloroplastic {ECO:0000305}	1.15e-17	7.84523	2.09481e-07	4.669e-06
TR17251|c0_g2	NA	NA	7.84521	1.2341e-07	2.89075e-06
TR76471|c0_g1	NA	NA	7.84461	7.65152e-08	1.88677e-06
TR48995|c0_g1	Probable 60S ribosomal protein L37-A	7.75e-37	7.84439	1.03296e-06	1.95342e-05
TR90304|c0_g5	NA	NA	7.8427	6.51535e-08	1.62565e-06
TR93463|c0_g2	NA	NA	7.84257	3.43604e-08	9.12245e-07
TR3859|c0_g2	NA	NA	7.84228	2.63397e-07	5.74425e-06
TR22434|c0_g1	Golgi apparatus protein 1	1.13e-20	7.84097	1.10417e-06	2.07386e-05
TR78746|c0_g1	Protein decapping 5	1.3e-18	7.84066	9.52047e-08	2.287e-06
TR95252|c0_g2	NA	NA	7.84041	5.41015e-08	1.37476e-06
TR88709|c0_g1	NA	NA	7.83914	2.02304e-07	4.53129e-06
TR38166|c1_g1	NA	NA	7.83891	1.60884e-07	3.67493e-06
TR20228|c0_g1	Histone H3.3	9.26e-23	7.83867	4.3395e-08	1.1234e-06
TR5263|c0_g1	NA	NA	7.83833	2.3279e-07	5.13529e-06
TR27835|c0_g1	NA	NA	7.83676	1.49921e-39	3.07504e-36
TR74377|c0_g1	5'-nucleotidase	6.05e-19	7.83648	6.60176e-08	1.64567e-06
TR84340|c0_g1	NA	NA	7.83507	1.8015e-07	4.07197e-06
TR24779|c0_g1	NA	NA	7.83367	2.58861e-07	5.65149e-06
TR91924|c1_g2	NADP-dependent glyceraldehyde-3-phosphate dehydrogenase	2.14e-40	7.83358	5.00912e-08	1.28099e-06
TR27836|c1_g3	NA	NA	7.83249	3.25334e-16	3.16985e-14
TR17216|c0_g1	NA	NA	7.83233	5.46299e-21	9.27815e-19
TR51613|c0_g1	NA	NA	7.83151	4.16052e-08	1.08021e-06
TR11507|c0_g1	60S ribosomal protein L7-2	9.25e-20	7.83022	5.70095e-29	2.47846e-26
TR36364|c0_g1	NA	NA	7.82885	8.97028e-08	2.16982e-06
TR87298|c0_g1	ATP-dependent Clp protease proteolytic subunit-related protein 4, chloroplastic {ECO:0000303|PubMed:11299370}	1.33e-90	7.82826	7.70335e-08	1.89721e-06
TR28158|c0_g1	NA	NA	7.82767	6.71325e-08	1.67242e-06
TR63664|c0_g1	GTP-binding nuclear protein Ran-3	1.86e-142	7.8272	4.67604e-32	2.83372e-29
TR82056|c0_g1	NA	NA	7.82709	5.87272e-08	1.48382e-06
TR92544|c0_g3	Probable folate-biopterin transporter 4	8.01e-71	7.82698	1.06102e-06	2.00222e-05
TR64033|c0_g1	NA	NA	7.82687	1.82489e-07	4.12252e-06
TR22206|c1_g1	NA	4.34e-93^.^.	7.8268	8.62405e-07	1.66553e-05
TR26713|c0_g3	NA	NA	7.82595	8.34181e-08	2.03441e-06
TR11145|c0_g1	Pseudouridylate synthase 7 homolog	1.19e-62	7.82416	3.90649e-08	1.02188e-06
TR25697|c0_g1	V-type proton ATPase catalytic subunit A	3.16e-103	7.82332	4.66706e-07	9.60544e-06
TR70414|c0_g1	EH domain-containing protein 1 {ECO:0000303|PubMed:18547399}	1.11e-87	7.82197	6.03921e-08	1.52108e-06
TR42888|c0_g1	Long chain base biosynthesis protein 1b	2.03e-138	7.81942	1.2003e-07	2.8215e-06
TR72774|c0_g1	Cyclin-U4-1	3.09e-23	7.81921	2.07438e-07	4.63119e-06
TR67680|c0_g1	NA	NA	7.8187	5.91796e-08	1.4943e-06
TR31891|c0_g1	NA	NA	7.8186	7.32068e-07	1.43741e-05
TR69303|c0_g1	NA	NA	7.81844	4.81064e-08	1.23458e-06
TR50386|c0_g2	NA	NA	7.81782	5.07219e-08	1.29546e-06
TR49172|c0_g1	26S proteasome regulatory subunit 4 homolog A	5.71e-173	7.81355	6.28669e-08	1.57399e-06
TR89460|c0_g1	50S ribosomal protein L1 {ECO:0000255|HAMAP-Rule:MF_01318}	2.18e-73	7.81267	2.49894e-20	3.93499e-18
TR33928|c0_g1	NA	NA	7.81207	4.9636e-07	1.01315e-05
TR469|c0_g1	NA	NA	7.81195	8.08272e-08	1.97907e-06
TR42719|c0_g1	Putative protein disulfide-isomerase DDB_G0275025	2.12e-46	7.81118	3.85265e-08	1.00912e-06
TR88761|c0_g1	NA	NA	7.81033	1.69024e-07	3.84768e-06
TR34057|c0_g2	Ubiquitin-40S ribosomal protein S27a	3.15e-72	7.80992	1.50981e-07	3.47051e-06
TR28224|c0_g1	Soluble inorganic pyrophosphatase 6, chloroplastic {ECO:0000303|PubMed:15135060}	9.97e-36	7.80974	8.32532e-08	2.03101e-06
TR63417|c0_g1	NA	NA	7.80913	8.89857e-08	2.15443e-06
TR27483|c0_g1	NA	NA	7.80814	1.02193e-06	1.9376e-05
TR45102|c0_g1	NA	NA	7.80781	7.25228e-07	1.42574e-05
TR75031|c0_g4	UDP-glucose 6-dehydrogenase 2	1.45e-60	7.80699	3.82914e-06	6.26133e-05
TR67862|c0_g3	SEC12-like protein 2	2.08e-13	7.80609	3.85594e-07	8.09363e-06
TR22222|c0_g1	60S ribosomal protein L27a	2.73e-61	7.80576	1.2887e-06	2.37255e-05
TR78306|c0_g1	Protein disulfide-isomerase like 2-1	5.81e-30	7.80547	3.00259e-07	6.4691e-06
TR35364|c0_g1	Glutamyl-tRNA(Gln) amidotransferase subunit A, chloroplastic/mitochondrial {ECO:0000255|HAMAP-Rule:MF_03150}	0	7.80474	3.78088e-16	3.6439e-14
TR6126|c0_g1	Bifunctional 3-dehydroquinate dehydratase/shikimate dehydrogenase, chloroplastic	2.15e-31	7.80451	1.02668e-06	1.94384e-05
TR47888|c0_g1	Elongation factor 3	2.28e-152	7.8045	2.51397e-16	2.48272e-14
TR69038|c0_g1	NA	NA	7.80333	2.50196e-13	1.63246e-11
TR72756|c0_g2	NA	NA	7.80262	5.29225e-08	1.3478e-06
TR46759|c0_g1	Rubisco accumulation factor 1.1, chloroplastic {ECO:0000303|PubMed:22942379}	3.66e-14	7.80234	9.86603e-16	8.88753e-14
TR11537|c0_g1	GDP-mannose 3,5-epimerase 2	7.45e-33	7.80218	1.53849e-26	4.84521e-24
TR50385|c0_g1	NA	NA	7.80132	6.10958e-08	1.5359e-06
TR56736|c0_g1	NA	NA	7.80112	1.52376e-06	2.76207e-05
TR62408|c0_g1	NA	NA	7.80111	7.21247e-07	1.41896e-05
TR39741|c0_g2	NA	NA	7.80044	2.88946e-07	6.23851e-06
TR43608|c0_g1	Receptor-like protein kinase 5	5.16e-12	7.8004	2.31406e-07	5.10773e-06
TR11911|c0_g2	NA	NA	7.79985	3.97904e-07	8.33235e-06
TR43750|c0_g1	Probable phospholipid hydroperoxide glutathione peroxidase	1.09e-42	7.79969	3.0963e-07	6.65276e-06
TR27791|c0_g2	60S ribosomal protein L17-2	2.32e-39	7.79954	5.08378e-38	7.97386e-35
TR23425|c1_g1	Citrate synthase, mitochondrial	4.69e-26	7.79911	2.92522e-06	4.9273e-05
TR23176|c0_g1	NA	NA	7.798	6.78647e-08	1.68961e-06
TR1847|c0_g1	NA	NA	7.79716	7.73872e-08	1.90533e-06
TR84882|c0_g1	Probable NAD(P)H dehydrogenase (quinone) FQR1-like 1 {ECO:0000305}	7.69e-17	7.79696	1.56282e-07	3.58105e-06
TR42393|c0_g1	Putative pterin-4-alpha-carbinolamine dehydratase {ECO:0000255|HAMAP-Rule:MF_00434}	3.67e-14	7.79606	8.75692e-08	2.12399e-06
TR60533|c0_g3	NA	NA	7.79434	9.23484e-08	2.22306e-06
TR19536|c0_g1	NA	NA	7.79305	5.5098e-08	1.39742e-06
TR75793|c0_g1	NA	NA	7.79215	6.68562e-08	1.66605e-06
TR22229|c0_g1	Dual specificity phosphatase Cdc25 {ECO:0000303|PubMed:15329414}	4.48e-17	7.79165	2.01584e-07	4.51689e-06
TR29191|c0_g1	NA	NA	7.79068	5.4555e-08	1.38496e-06
TR57546|c0_g1	Actin-depolymerizing factor 7	2.77e-65	7.79015	9.84243e-16	8.883e-14
TR33519|c0_g2	Dihydrolipoyllysine-residue acetyltransferase component 4 of pyruvate dehydrogenase complex, chloroplastic	3.23e-32	7.78924	7.49328e-07	1.46806e-05
TR11657|c0_g1	Calcium-dependent protein kinase 1	5.22e-87	7.78914	4.16751e-07	8.67929e-06
TR52588|c0_g2	L-2-aminoadipate reductase	1.23e-13	7.78913	8.94567e-60	2.3853e-55
TR47015|c0_g1	Cell number regulator 3	8.49e-24	7.78893	7.06116e-16	6.52244e-14
TR3888|c0_g2	Oxygen-dependent coproporphyrinogen-III oxidase, chloroplastic	1.29e-22	7.78847	6.16606e-08	1.54718e-06
TR28965|c0_g1	NA	NA	7.78789	8.6418e-08	2.09925e-06
TR20668|c0_g1	Probable glutamyl endopeptidase, chloroplastic	1.33e-144	7.78683	4.45648e-15	3.68653e-13
TR5596|c0_g1	Malate synthase, glyoxysomal	7.86e-18	7.78591	9.75818e-07	1.85854e-05
TR29883|c0_g1	Enolase	1.22e-48	7.78565	2.6499e-07	5.77584e-06
TR88077|c0_g1	Enhancer of rudimentary homolog	8.42e-42	7.78528	1.75524e-07	3.97527e-06
TR4538|c0_g1	NA	NA	7.78508	4.3643e-07	9.06082e-06
TR25073|c0_g2	NA	NA	7.78496	8.63038e-08	2.09744e-06
TR4172|c0_g1	Putative glutathione peroxidase 7, chloroplastic	9.86e-75	7.78456	5.39376e-07	1.09176e-05
TR1966|c0_g1	NA	NA	7.78446	2.0114e-07	4.5082e-06
TR95107|c0_g1	NA	NA	7.7839	6.29932e-07	1.25536e-05
TR55150|c0_g1	Ubiquitin-activating enzyme E1 2	3.33e-52	7.78386	1.79114e-07	4.05086e-06
TR35691|c0_g2	Cysteine desulfurase 1, chloroplastic {ECO:0000303|PubMed:12033984}	4.26e-51	7.78262	9.66467e-08	2.31677e-06
TR28095|c0_g1	NA	NA	7.78065	1.39616e-07	3.22691e-06
TR419|c0_g1	Peptidyl-prolyl cis-trans isomerase Pin1	5.14e-45	7.78049	8.32142e-08	2.03068e-06
TR48601|c0_g1	NA	NA	7.77955	4.04717e-07	8.45926e-06
TR63092|c0_g1	NA	NA	7.77876	9.1685e-08	2.21093e-06
TR58933|c0_g1	NA	NA	7.77876	9.17064e-08	2.21093e-06
TR51969|c0_g1	NA	NA	7.77853	2.06414e-07	4.61091e-06
TR16716|c0_g1	NA	NA	7.77845	1.01969e-07	2.42907e-06
TR72755|c0_g1	14-3-3 protein 7	4.91e-34	7.7765	1.56959e-07	3.59452e-06
TR26796|c0_g1	NA	NA	7.7765	1.57136e-07	3.59547e-06
TR93040|c0_g1	Thylakoid lumenal 29 kDa protein, chloroplastic	4.13e-39	7.77577	7.38128e-08	1.82576e-06
TR9074|c0_g1	Cycloartenol-C-24-methyltransferase 1	8e-169	7.77414	1.54664e-07	3.54804e-06
TR73414|c0_g1	NA	NA	7.77339	6.00747e-08	1.51452e-06
TR25419|c0_g1	NA	NA	7.77271	2.18184e-07	4.84407e-06
TR81515|c0_g2	Ubiquitin carboxyl-terminal hydrolase 14	1.01e-102	7.77244	1.02579e-07	2.44143e-06
TR40144|c0_g1	Cleft lip and palate transmembrane protein 1-like protein	8.98e-35	7.77233	1.04771e-07	2.48915e-06
TR40594|c0_g2	NA	1.94e-31^.^.	7.77183	1.33934e-07	3.11629e-06
TR44730|c0_g1	NA	NA	7.77179	1.69657e-07	3.86098e-06
TR8626|c0_g3	NA	NA	7.77125	5.20647e-24	1.23585e-21
TR42830|c0_g1	NA	NA	7.77045	6.29754e-08	1.57622e-06
TR58765|c0_g1	Aldehyde dehydrogenase family 7 member B4	0	7.76987	6.45214e-07	1.28326e-05
TR64010|c0_g1	NA	NA	7.76978	8.01437e-33	5.433e-30
TR52118|c0_g1	Phosducin-like protein 3	3.71e-30	7.76865	8.45451e-15	6.66307e-13
TR18562|c0_g2	Acetyl-coenzyme A synthetase, chloroplastic/glyoxysomal	3.53e-172	7.76821	1.41423e-07	3.26394e-06
TR87649|c1_g3	NA	NA	7.76772	9.06741e-08	2.19e-06
TR90660|c0_g1	Putative quercetin 2,3-dioxygenase PA1210	4.88e-32	7.76766	4.77351e-07	9.78845e-06
TR73404|c0_g1	3'(2'),5'-bisphosphate nucleotidase	6.81e-81	7.76663	7.85184e-07	1.52969e-05
TR89968|c0_g1	Plastidial pyruvate kinase 2	3.21e-81	7.76601	1.2995e-07	3.02986e-06
TR76800|c0_g1	Probable acetyl-CoA acetyltransferase, cytosolic 2	1.51e-123	7.76575	8.53477e-16	7.82938e-14
TR1970|c0_g1	60S ribosomal protein L14	5.49e-48	7.76568	2.54452e-06	4.3754e-05
TR91946|c0_g1	NA	NA	7.76485	1.19816e-07	2.81729e-06
TR36681|c0_g1	NA	NA	7.76458	9.81266e-08	2.34566e-06
TR4150|c0_g2	NA	6.25e-48^.^.	7.76393	6.15965e-08	1.54606e-06
TR20290|c0_g1	NA	NA	7.76388	8.88604e-08	2.15205e-06
TR28350|c0_g1	CRAL-TRIO domain-containing protein C365.01	4.25e-18	7.76351	6.40779e-08	1.60131e-06
TR24203|c0_g1	NA	NA	7.76326	4.14918e-07	8.64337e-06
TR1636|c0_g1	NA	NA	7.7629	6.10944e-08	1.5359e-06
TR33177|c0_g1	NA	NA	7.76266	1.85111e-07	4.17349e-06
TR72399|c0_g1	60S ribosomal protein L15	1.66e-34	7.76209	2.4258e-24	5.95235e-22
TR90842|c0_g1	Acyltransferase-like protein At1g54570, chloroplastic	1.18e-16	7.76166	2.20444e-07	4.88611e-06
TR58882|c0_g2	NA	NA	7.76158	1.13829e-07	2.69154e-06
TR88433|c0_g1	Polyubiquitin 11	1.27e-104	7.75907	1.80898e-06	3.21782e-05
TR62346|c0_g1	60S ribosomal protein L7a	3.17e-65	7.75891	1.86586e-06	3.30284e-05
TR37047|c0_g1	NA	NA	7.75874	8.53167e-08	2.07502e-06
TR63433|c0_g1	NA	NA	7.75807	2.68557e-07	5.84709e-06
TR78551|c0_g2	Probable protein phosphatase 2C 45	8.94e-30	7.75804	3.6662e-07	7.74822e-06
TR89795|c0_g1	Ubiquitin-activating enzyme E1 3	4e-138	7.75738	1.94404e-07	4.36335e-06
TR57832|c0_g1	NA	NA	7.75698	2.84485e-06	4.81219e-05
TR46153|c0_g1	NA	NA	7.75617	1.52827e-06	2.7688e-05
TR43410|c0_g1	ATP synthase subunit a	2.92e-42	7.75613	2.92606e-06	4.92767e-05
TR80713|c0_g1	NA	NA	7.75298	2.35809e-07	5.19233e-06
TR25020|c0_g3	60S ribosomal protein L26-1	2.39e-56	7.75262	3.59031e-16	3.48543e-14
TR25773|c0_g1	SNF1-related protein kinase regulatory subunit gamma-1	1.34e-13	7.75129	4.80188e-07	9.83906e-06
TR28200|c0_g2	NA	NA	7.75126	2.57155e-07	5.62192e-06
TR63716|c0_g3	NA	NA	7.7506	1.39444e-07	3.22386e-06
TR42868|c0_g2	Phosphatase IMPL1, chloroplastic	5.85e-121	7.74964	2.1445e-15	1.84457e-13
TR16699|c0_g1	Phosphoglucan phosphatase LSF2, chloroplastic	7.72e-56	7.74946	3.12915e-07	6.71974e-06
TR18381|c0_g1	NA	NA	7.74905	1.80673e-07	4.08264e-06
TR62201|c1_g1	NA	NA	7.74802	5.03193e-07	1.02553e-05
TR63122|c0_g2	NA	NA	7.74642	1.02704e-05	0.000151106
TR56666|c0_g1	Proteasome subunit beta type-1	5.08e-67	7.74504	6.80414e-07	1.34724e-05
TR34085|c0_g1	NA	NA	7.74491	1.71131e-07	3.89121e-06
TR25003|c0_g2	NA	NA	7.74438	1.13324e-07	2.68119e-06
TR62147|c0_g2	NA	NA	7.74379	2.02914e-07	4.54288e-06
TR34831|c0_g2	NA	9.38e-41^.^.	7.74365	7.53813e-27	2.45121e-24
TR87283|c0_g2	Probable tocopherol O-methyltransferase, chloroplastic	3.72e-62	7.74357	2.16452e-06	3.77719e-05
TR78292|c0_g1	PRA1 family protein B4	4.03e-35	7.74256	3.4096e-07	7.26348e-06
TR2459|c0_g1	Uncharacterized protein sll1147	3.81e-15	7.74216	4.5673e-07	9.43088e-06
TR59585|c0_g1	Calnexin homolog 2	2.71e-14	7.74171	9.90327e-08	2.36475e-06
TR11507|c0_g2	60S ribosomal protein L7-2	6.99e-20	7.74165	1.26222e-27	4.6745e-25
TR38688|c0_g4	NA	NA	7.74007	1.251e-07	2.92606e-06
TR26496|c0_g1	NA	NA	7.73927	5.85405e-07	1.17541e-05
TR62148|c1_g2	NA	NA	7.73861	4.5298e-07	9.36553e-06
TR69801|c0_g1	Ribosomal RNA small subunit methyltransferase NEP1 {ECO:0000305|PubMed:20047967}	5.05e-68	7.73731	8.79856e-08	2.1328e-06
TR58868|c0_g4	Proteasome subunit beta type-5-B	4.64e-81	7.73587	1.22184e-07	2.86535e-06
TR23431|c0_g1	NA	NA	7.73503	8.98473e-08	2.17266e-06
TR92241|c0_g1	Soluble starch synthase 1, chloroplastic/amyloplastic	6.6e-120	7.73308	2.85294e-07	6.17131e-06
TR62878|c0_g1	NA	NA	7.73262	9.98363e-08	2.38323e-06
TR91329|c0_g1	NA	NA	7.73244	2.34579e-07	5.17217e-06
TR21887|c0_g1	Transmembrane 9 superfamily member 12 {ECO:0000305}	9.12e-67	7.73141	3.35908e-07	7.16159e-06
TR47164|c0_g1	Protein CURVATURE THYLAKOID 1A, chloroplastic	4.88e-13	7.73089	1.23643e-06	2.28736e-05
TR65191|c0_g1	50S ribosomal protein L24, chloroplastic	1.2e-61	7.73064	2.34683e-28	9.52944e-26
TR61058|c0_g1	NA	NA	7.72915	2.04011e-07	4.56489e-06
TR91791|c0_g1	Glucose-6-phosphate isomerase, cytosolic	1.21e-71	7.72878	1.66427e-07	3.79395e-06
TR17671|c0_g1	Splicing factor 3B subunit 1	2.33e-163	7.72857	5.14451e-07	1.04687e-05
TR62685|c0_g1	NA	NA	7.72732	2.52799e-07	5.53425e-06
TR57388|c0_g1	NA	NA	7.72732	2.52929e-07	5.53558e-06
TR92442|c0_g1	NA	NA	7.72728	1.75386e-07	3.97338e-06
TR69253|c1_g3	NA	NA	7.72672	6.53429e-07	1.29863e-05
TR36960|c1_g1	IAA-alanine resistance protein 1	2.31e-33	7.72613	7.81942e-08	1.92166e-06
TR93706|c0_g3	NA	NA	7.7261	3.42842e-07	7.29776e-06
TR7120|c0_g1	NA	NA	7.7261	3.43067e-07	7.29866e-06
TR57220|c0_g1	Haloacid dehalogenase-like hydrolase domain-containing protein At2g33255	1.25e-73	7.72477	1.36701e-06	2.50059e-05
TR12013|c0_g1	NA	NA	7.72382	9.55818e-08	2.29468e-06
TR25084|c0_g1	NA	NA	7.72362	6.83328e-07	1.35267e-05
TR26733|c0_g2	NA	NA	7.72235	9.77444e-08	2.33818e-06
TR28062|c0_g1	NA	NA	7.7223	2.03916e-07	4.56403e-06
TR29245|c0_g2	Stem-specific protein TSJT1	9.53e-24	7.72209	1.11028e-48	6.34388e-45
TR40961|c0_g1	NA	NA	7.72172	2.84963e-07	6.16583e-06
TR17245|c0_g1	NA	NA	7.72141	4.35332e-36	5.1211e-33
TR52562|c0_g3	Temperature-induced lipocalin-1 {ECO:0000303|PubMed:18671872}	7.22e-63	7.72131	8.28794e-08	2.02374e-06
TR59263|c0_g1	Adenylate kinase 4	2.33e-54	7.72068	8.35485e-08	2.03635e-06
TR8306|c0_g1	TBC1 domain family member 15	1.44e-78	7.72041	1.91848e-07	4.31056e-06
TR17454|c0_g1	S-adenosylmethionine decarboxylase proenzyme	1.15e-51	7.72039	8.97313e-07	1.72413e-05
TR1906|c0_g1	NA	NA	7.71991	2.97976e-07	6.42307e-06
TR7929|c0_g1	ABC transporter B family member 9	5.24e-53	7.71981	2.21917e-06	3.86076e-05
TR15853|c0_g2	Histone H2B.2	3.96e-27	7.71902	1.64458e-15	1.43776e-13
TR50538|c0_g1	NA	NA	7.71842	1.3571e-07	3.14935e-06
TR21145|c0_g1	Exocyst complex component EXO70A1	2.22e-17	7.71666	1.36133e-07	3.15735e-06
TR52581|c0_g2	Tubulin beta-4B chain	4.54e-87	7.71666	1.36004e-07	3.15527e-06
TR5690|c0_g1	NA	NA	7.71541	2.25951e-07	4.9988e-06
TR12658|c0_g1	Protein COFACTOR ASSEMBLY OF COMPLEX C SUBUNIT B CCB3, chloroplastic {ECO:0000305}	4.93e-28	7.71406	5.44374e-07	1.10104e-05
TR26717|c0_g3	NA	5.35e-51^.^.	7.71302	4.32192e-35	4.43235e-32
TR65185|c0_g1	NA	NA	7.71222	3.91647e-19	5.45802e-17
TR82891|c0_g1	Glutathione S-transferase TCHQD	1.13e-11	7.71168	9.15641e-08	2.20883e-06
TR5714|c0_g1	NA	NA	7.71062	1.94905e-23	4.39184e-21
TR48901|c0_g1	NA	NA	7.70978	8.91795e-08	2.15786e-06
TR46176|c0_g1	LIM domain-containing protein WLIM2a {ECO:0000305}	5.84e-33	7.70935	1.14642e-07	2.70837e-06
TR42359|c0_g2	Probable tRNA N6-adenosine threonylcarbamoyltransferase {ECO:0000255|HAMAP-Rule:MF_03180}	2.15e-111	7.70924	9.07028e-08	2.19003e-06
TR260|c0_g2	NA	NA	7.70917	1.84204e-07	4.15773e-06
TR87217|c0_g1	NA	NA	7.70554	9.11385e-08	2.19923e-06
TR4566|c0_g2	Phosphoglucomutase, cytoplasmic	1e-49	7.70484	4.22146e-07	8.78479e-06
TR57633|c0_g1	Nuclear control of ATPase protein 2	4.33e-12	7.70475	2.26341e-07	5.00572e-06
TR81529|c0_g2	Chlorophyll synthase, chloroplastic	2.26e-165	7.70392	5.62776e-15	4.56111e-13
TR95302|c0_g2	Adenylosuccinate lyase	3.07e-85	7.70373	9.44612e-08	2.27118e-06
TR25395|c0_g1	NA	NA	7.70357	3.54076e-07	7.5129e-06
TR8099|c0_g5	Eukaryotic translation initiation factor 6-2 {ECO:0000255|HAMAP-Rule:MF_03132}	2.97e-33	7.70231	4.76538e-07	9.78152e-06
TR25410|c0_g1	NA	NA	7.7022	5.87289e-07	1.1783e-05
TR50101|c0_g1	NA	NA	7.70168	4.60295e-07	9.48735e-06
TR9934|c1_g1	SUMO-conjugating enzyme SCE1	3.98e-74	7.701	3.43571e-07	7.3055e-06
TR38425|c0_g1	NA	NA	7.69963	5.8048e-06	9.0834e-05
TR75031|c0_g2	UDP-glucose 6-dehydrogenase 2	2.26e-60	7.69931	4.88289e-07	9.98204e-06
TR31124|c0_g1	3-phosphoshikimate 1-carboxyvinyltransferase, chloroplastic	0	7.69764	6.13157e-07	1.22651e-05
TR4612|c0_g2	NA	NA	7.69635	1.35226e-07	3.13995e-06
TR86079|c0_g1	PITH domain-containing protein At3g04780	1.12e-69	7.69558	1.66954e-07	3.80163e-06
TR53711|c0_g1	60S ribosomal protein L19	6.83e-93	7.6951	5.91843e-06	9.23052e-05
TR65193|c0_g1	40S ribosomal protein S9-1	3.86e-110	7.6947	2.50524e-55	4.00804e-51
TR5608|c0_g2	Signal recognition particle subunit SRP68	3e-22	7.69465	2.45205e-07	5.37978e-06
TR31301|c0_g1	ABC transporter G family member 14	1.38e-45	7.69398	1.02518e-07	2.4407e-06
TR89540|c0_g1	NA	NA	7.69344	1.17602e-07	2.77013e-06
TR16003|c0_g1	NA	NA	7.69322	1.59857e-07	3.6525e-06
TR43700|c0_g2	3-isopropylmalate dehydrogenase, chloroplastic	3.31e-74	7.69289	1.53103e-05	0.000215698
TR69288|c0_g1	Ribonucleoside-diphosphate reductase small chain A	6.21e-44	7.69258	8.97487e-07	1.72413e-05
TR20679|c0_g3	NA	NA	7.69248	4.17015e-07	8.68252e-06
TR15814|c0_g4	NA	NA	7.69172	1.89607e-07	4.26285e-06
TR26612|c0_g1	NA	NA	7.69128	5.77823e-07	1.16244e-05
TR66676|c0_g1	NA	NA	7.68901	4.84003e-07	9.90961e-06
TR29199|c0_g1	NA	NA	7.6888	4.90367e-25	1.30753e-22
TR87778|c0_g1	NA	NA	7.68837	7.43857e-07	1.45877e-05
TR27724|c0_g1	NA	NA	7.68837	4.51934e-07	9.34873e-06
TR58681|c0_g1	NA	NA	7.68805	2.38719e-07	5.24756e-06
TR11835|c0_g3	Anamorsin homolog 1 {ECO:0000255|HAMAP-Rule:MF_03115}	6.02e-31	7.68773	4.2545e-07	8.84664e-06
TR26666|c0_g1	Thioredoxin domain-containing protein 5	1.02e-23	7.68734	9.89367e-14	6.81675e-12
TR90299|c3_g1	NA	NA	7.68709	4.05518e-07	8.47096e-06
TR65129|c0_g1	Calmodulin	2.03e-19	7.68498	3.70915e-07	7.83072e-06
TR5851|c0_g4	NA	NA	7.68334	1.35044e-07	3.13846e-06
TR73403|c0_g1	30S ribosomal protein S5 {ECO:0000255|HAMAP-Rule:MF_01307}	4.86e-23	7.68334	1.35124e-07	3.13941e-06
TR17236|c0_g1	NA	NA	7.6832	3.77115e-07	7.93911e-06
TR15287|c0_g1	Glutathione S-transferase A	1.03e-18	7.68299	1.58976e-07	3.63342e-06
TR66656|c0_g2	Protein CASP	9.35e-117	7.68178	2.00258e-07	4.48969e-06
TR46730|c0_g1	Organellar oligopeptidase A, chloroplastic/mitochondrial	2.44e-11	7.68178	4.0357e-07	8.44216e-06
TR23254|c0_g1	NA	NA	7.68128	4.79729e-07	9.83217e-06
TR4678|c0_g1	4-alpha-glucanotransferase, chloroplastic/amyloplastic	3.83e-136	7.68097	1.2633e-07	2.95224e-06
TR25410|c0_g3	NA	NA	7.68063	1.58544e-06	2.85961e-05
TR244|c0_g2	NA	NA	7.67804	9.57689e-06	0.000142052
TR45044|c0_g2	26S proteasome regulatory subunit RPN13	8.28e-75	7.6778	1.40888e-07	3.25348e-06
TR359|c0_g1	Gamma-glutamyl hydrolase A	1.95e-26	7.67743	1.12831e-06	2.11128e-05
TR9053|c0_g1	3-oxoacyl-[acyl-carrier-protein] synthase I, chloroplastic	4.56e-117	7.67732	2.68132e-06	4.57133e-05
TR90877|c0_g1	Magnesium-chelatase subunit ChlH, chloroplastic	4.62e-77	7.67699	2.10119e-06	3.67308e-05
TR88688|c0_g1	Glutamate--tRNA ligase, chloroplastic/mitochondrial {ECO:0000305}	0	7.67594	3.48372e-19	4.89759e-17
TR290|c0_g1	Succinate-semialdehyde dehydrogenase (acetylating)	2.06e-27	7.67551	3.51704e-07	7.46454e-06
TR35530|c0_g1	Uncharacterized protein At3g06530	6.25e-30	7.6753	1.87925e-07	4.2286e-06
TR3941|c0_g2	Signal peptide peptidase-like 2	2.68e-72	7.67509	2.82592e-07	6.12114e-06
TR76753|c0_g2	ACT domain-containing protein ACR12 {ECO:0000305}	1.73e-53	7.67434	1.95439e-20	3.10193e-18
TR8115|c0_g2	NA	NA	7.67302	1.31056e-07	3.05377e-06
TR42864|c0_g1	NA	NA	7.67298	6.74369e-07	1.33759e-05
TR56375|c0_g1	NA	NA	7.67226	1.21622e-07	2.85556e-06
TR56247|c0_g1	40S ribosomal protein S25	2.8e-43	7.67168	1.78129e-06	3.17918e-05
TR36936|c1_g1	N-acetyl-D-glucosamine kinase	2.54e-33	7.67117	1.38711e-07	3.20969e-06
TR18533|c0_g5	NA	NA	7.67098	2.68624e-07	5.84709e-06
TR15760|c1_g3	GTP-binding protein yptV1	9.41e-102	7.67019	4.75794e-15	3.90762e-13
TR38335|c0_g2	NA	NA	7.66966	2.77852e-07	6.02991e-06
TR74997|c2_g21	NA	NA	7.66867	1.41807e-07	3.27187e-06
TR13904|c0_g1	Transcription initiation factor TFIID subunit 10	4.67e-35	7.66867	1.41923e-07	3.2736e-06
TR77738|c0_g2	NA	NA	7.66857	1.24649e-07	2.91722e-06
TR18936|c0_g1	DNA damage-repair/toleration protein DRT100	1.85e-14	7.66712	4.60226e-07	9.48735e-06
TR66438|c0_g1	Methionine aminopeptidase 1A {ECO:0000255|HAMAP-Rule:MF_03174}	4.53e-87	7.66696	3.96789e-07	8.31335e-06
TR15846|c1_g5	Elongation factor 1-alpha	5.77e-87	7.66696	2.36697e-14	1.76295e-12
TR7563|c0_g1	Phosphomannomutase	7.85e-36	7.66644	3.72226e-07	7.85544e-06
TR87656|c2_g5	NA	NA	7.66529	1.31006e-06	2.40743e-05
TR60491|c0_g2	NA	NA	7.66508	4.02956e-07	8.43371e-06
TR22149|c0_g2	NA	NA	7.66495	1.74984e-07	3.96868e-06
TR52119|c0_g3	Tubulin alpha-4 chain	1.8e-71	7.66466	1.77688e-06	3.17201e-05
TR23801|c0_g2	NA	NA	7.66456	1.13528e-06	2.12332e-05
TR39749|c0_g2	Serine incorporator 2	1.51e-14	7.66448	3.16899e-07	6.79435e-06
TR70400|c0_g2	Malate dehydrogenase, mitochondrial	5.13e-33	7.66374	1.91729e-07	4.30935e-06
TR33828|c0_g1	ABC transporter G family member 31	2.91e-110	7.66294	1.39359e-07	3.22282e-06
TR57422|c0_g1	NA	NA	7.66122	6.3735e-07	1.26825e-05
TR17755|c0_g1	Soluble inorganic pyrophosphatase 6, chloroplastic {ECO:0000303|PubMed:15135060}	9.76e-64	7.66046	9.33608e-07	1.78495e-05
TR19205|c0_g2	NA	NA	7.66014	3.94847e-07	8.28133e-06
TR8666|c0_g1	Superoxide dismutase [Cu-Zn], chloroplastic	4.09e-73	7.65967	1.73654e-07	3.94297e-06
TR54003|c0_g3	NA	NA	7.65927	2.15146e-06	3.75769e-05
TR30087|c0_g1	Expansin-A17	3.65e-19	7.65893	5.2489e-07	1.06676e-05
TR88812|c0_g1	Exosome complex component CSL4	3.76e-45	7.65868	4.48727e-07	9.2872e-06
TR85217|c0_g3	NA	NA	7.65829	4.13535e-07	8.6213e-06
TR20265|c0_g1	Dicarboxylate transporter 1, chloroplastic	1.6e-17	7.65829	4.72486e-19	6.48294e-17
TR52618|c0_g1	Magnesium-chelatase subunit ChlD, chloroplastic	6.99e-28	7.65742	2.21179e-06	3.84877e-05
TR1090|c0_g1	NA	NA	7.65715	2.18252e-07	4.84423e-06
TR36277|c0_g1	NA	NA	7.65543	3.1554e-07	6.77066e-06
TR69237|c0_g1	NA	NA	7.65513	2.87751e-07	6.22228e-06
TR59421|c0_g1	Phosphatidate cytidylyltransferase 5, chloroplastic {ECO:0000303|PubMed:20442275}	1.92e-23	7.65449	5.33711e-07	1.08221e-05
TR79539|c0_g1	NA	NA	7.65444	3.25533e-07	6.95337e-06
TR91591|c0_g1	Desiccation-related protein PCC13-62	3e-15	7.65307	2.19492e-07	4.86905e-06
TR53236|c0_g1	30S ribosomal protein S15 {ECO:0000255|HAMAP-Rule:MF_01343}	1.55e-14	7.65287	5.54446e-07	1.11886e-05
TR47777|c0_g2	NA	NA	7.65286	1.64564e-06	2.96019e-05
TR4719|c0_g1	NA	NA	7.65285	3.77141e-07	7.93911e-06
TR52411|c0_g1	NA	NA	7.65216	3.37066e-07	7.18437e-06
TR48880|c0_g1	Glutamyl-tRNA reductase-binding protein, chloroplastic {ECO:0000303|PubMed:22180625}	1.54e-51	7.65156	5.11981e-15	4.18762e-13
TR43701|c0_g2	40S ribosomal protein S19-1	3.24e-69	7.65078	8.44701e-26	2.43058e-23
TR56950|c0_g1	40S ribosomal protein S3	2.77e-146	7.65027	6.73093e-07	1.33572e-05
TR43189|c0_g1	NA	NA	7.6493	2.74649e-07	5.96849e-06
TR29251|c2_g2	Indole-3-glycerol phosphate synthase, chloroplastic {ECO:0000303|PubMed:7610197}	8.36e-76	7.64751	1.148e-06	2.14361e-05
TR78594|c0_g2	NA	NA	7.646	8.00226e-37	1.03246e-33
TR39790|c0_g1	Syntaxin-52	4.5e-35	7.64558	3.43848e-07	7.30945e-06
TR75073|c0_g3	NA	NA	7.64418	5.81323e-07	1.16809e-05
TR15228|c0_g1	NA	NA	7.64353	2.73297e-07	5.94072e-06
TR27836|c1_g1	NA	NA	7.64352	3.20279e-27	1.1091e-24
TR65729|c0_g1	NA	NA	7.64337	1.7458e-07	3.96062e-06
TR49689|c0_g2	Transcription initiation factor TFIID subunit 15b	3.53e-49	7.64287	2.77672e-07	6.02764e-06
TR13948|c0_g1	NA	NA	7.64286	2.10307e-07	4.68218e-06
TR1116|c0_g1	Vesicle transport v-SNARE 11	2.62e-36	7.64286	2.10174e-07	4.68052e-06
TR11834|c0_g1	Ubiquitin receptor RAD23d	2.38e-31	7.64135	2.22432e-07	4.92684e-06
TR12562|c0_g1	NA	NA	7.64089	2.41477e-07	5.30381e-06
TR43668|c0_g2	NA	NA	7.6403	3.0916e-07	6.64444e-06
TR35179|c0_g1	NA	NA	7.64013	2.23733e-07	4.95353e-06
TR7426|c0_g1	Multiprotein-bridging factor 1b	1.5e-44	7.63964	2.94086e-07	6.34264e-06
TR19207|c0_g3	NA	NA	7.6371	8.21846e-07	1.59374e-05
TR25434|c0_g1	Tryptophan--tRNA ligase, chloroplastic/mitochondrial {ECO:0000305}	1.7e-150	7.63698	2.76748e-07	6.01084e-06
TR82355|c0_g1	Methionine--tRNA ligase, cytoplasmic {ECO:0000305}	5.61e-39	7.63579	6.78808e-07	1.34506e-05
TR42352|c0_g1	NA	NA	7.63513	6.27848e-07	1.25183e-05
TR16702|c0_g2	Nuclear transcription factor Y subunit C-4	2.4e-37	7.63473	3.95448e-07	8.29012e-06
TR12637|c0_g2	NA	NA	7.63463	2.36426e-07	5.20429e-06
TR5070|c0_g1	NA	NA	7.63412	4.03486e-07	8.44216e-06
TR31452|c0_g1	NA	NA	7.6332	1.63092e-07	3.72323e-06
TR46751|c0_g1	NA	NA	7.63215	3.84569e-07	8.07424e-06
TR83010|c0_g1	Photosystem I reaction center subunit II, chloroplastic	4.06e-69	7.63112	4.69493e-30	2.27613e-27
TR42178|c0_g1	NA	NA	7.62979	4.97316e-07	1.01484e-05
TR51939|c0_g2	NADH dehydrogenase [ubiquinone] 1 alpha subcomplex subunit 2	2.67e-32	7.62969	1.46525e-06	2.66265e-05
TR20987|c0_g1	NA	NA	7.62949	2.41922e-07	5.31212e-06
TR24676|c0_g1	NA	NA	7.62926	6.69615e-06	0.000103148
TR33469|c0_g1	Calnexin homolog 2	1.1e-112	7.62866	2.87751e-18	3.56317e-16
TR78558|c0_g1	NA	NA	7.62845	1.41651e-14	1.08953e-12
TR54032|c0_g2	NA	NA	7.62783	8.38044e-07	1.62319e-05
TR5589|c0_g1	NA	NA	7.62637	5.8364e-06	9.12036e-05
TR21133|c0_g1	NA	NA	7.62624	2.38506e-07	5.2443e-06
TR13657|c0_g1	Rubisco accumulation factor 1.1, chloroplastic {ECO:0000303|PubMed:22942379}	1.2e-22	7.62565	2.72148e-07	5.92056e-06
TR80023|c0_g1	Putative nickel insertion protein {ECO:0000255|HAMAP-Rule:MF_01074}	3.2e-29	7.62506	7.07705e-07	1.39504e-05
TR379|c0_g1	NA	NA	7.62421	2.61997e-06	4.48778e-05
TR78259|c0_g2	NA	NA	7.62389	5.06946e-07	1.03291e-05
TR87600|c0_g2	Metacaspase-4	7.7e-29	7.62357	2.14716e-07	4.77237e-06
TR26409|c0_g1	60S acidic ribosomal protein P1	4.11e-31	7.62242	5.60091e-07	1.12969e-05
TR897|c0_g2	Protease Do-like 9	1.96e-42	7.62238	3.57468e-07	7.5708e-06
TR35718|c0_g2	Serine carboxypeptidase 1	1.28e-93	7.6218	7.17044e-06	0.000109609
TR39710|c0_g1	Cytochrome b561 and DOMON domain-containing protein At5g35735	1.3e-34	7.62115	2.84365e-07	6.15454e-06
TR947|c0_g1	ABC transporter G family member 23	2.73e-12	7.62102	2.04377e-07	4.56923e-06
TR62128|c0_g1	Mitochondrial-processing peptidase subunit alpha	5.1e-115	7.62003	6.40035e-19	8.663e-17
TR18687|c0_g1	NA	NA	7.61988	4.49022e-07	9.29091e-06
TR24181|c0_g1	Proline-rich receptor-like protein kinase PERK1	6.27e-20	7.61947	1.11103e-06	2.0843e-05
TR53149|c0_g1	Protein SUPPRESSOR OF K(+) TRANSPORT GROWTH DEFECT 1 {ECO:0000303|PubMed:17468262}	1.24e-85	7.61945	5.2487e-06	8.29926e-05
TR73303|c0_g1	Uncharacterized protein At5g64816	1.51e-41	7.61846	5.33996e-07	1.08251e-05
TR63345|c0_g2	NA	NA	7.61842	3.74683e-07	7.89486e-06
TR78601|c0_g1	NA	NA	7.61821	1.57137e-06	2.83872e-05
TR88278|c0_g1	NA	NA	7.61715	1.24305e-06	2.29801e-05
TR59634|c0_g1	Calcium-dependent protein kinase 17	0	7.61684	9.99552e-07	1.89877e-05
TR23805|c0_g2	Replication protein A 14 kDa subunit B	2.28e-18	7.61578	4.48204e-07	9.28118e-06
TR8180|c0_g2	Dihydroceramide fatty acyl 2-hydroxylase FAH1 {ECO:0000305}	1.82e-16	7.61528	2.35666e-07	5.19186e-06
TR78412|c0_g1	NA	NA	7.61412	4.76768e-07	9.78152e-06
TR25012|c0_g2	NA	NA	7.61376	4.48308e-06	7.21269e-05
TR25092|c0_g1	NA	NA	7.61294	4.61158e-07	9.50034e-06
TR67157|c0_g1	Presequence protease 1, chloroplastic/mitochondrial	2.56e-97	7.61291	2.66123e-06	4.54289e-05
TR20268|c0_g1	NA	NA	7.6118	7.07869e-07	1.39504e-05
TR42063|c0_g1	60S ribosomal protein L35a	5.87e-32	7.61176	3.16713e-06	5.29464e-05
TR2580|c0_g1	NA	NA	7.61151	4.70435e-07	9.67641e-06
TR27881|c0_g1	Adenylate kinase 2, chloroplastic	2.51e-96	7.61109	1.01998e-14	7.9679e-13
TR22162|c0_g1	Polyadenylate-binding protein 2 {ECO:0000303|PubMed:18479511}	4.88e-57	7.61105	4.23401e-15	3.51704e-13
TR90267|c0_g1	SelT-like protein	4.58e-16	7.60973	3.07613e-07	6.61476e-06
TR74200|c0_g1	NA	NA	7.60941	2.31464e-07	5.10773e-06
TR227|c0_g1	Importin subunit beta-1 {ECO:0000305}	2.57e-20	7.60924	2.83561e-13	1.82485e-11
TR25135|c0_g1	NA	NA	7.60903	3.94194e-06	6.42346e-05
TR48316|c0_g1	HVA22-like protein k	5.36e-11	7.60841	1.6271e-06	2.92815e-05
TR5332|c0_g1	NA	NA	7.60773	1.93786e-06	3.41745e-05
TR91933|c0_g1	NA	NA	7.60754	3.78716e-07	7.96808e-06
TR95265|c0_g1	SNAP25 homologous protein SNAP33 {ECO:0000303|PubMed:12746539}	2.79e-15	7.60722	7.44322e-05	0.000870986
TR67871|c1_g2	Pathogenesis-related protein 1B	4.63e-14	7.60569	1.69116e-06	3.03592e-05
TR46163|c0_g1	Nicalin-1	3.75e-11	7.60562	7.81371e-07	1.52338e-05
TR6763|c0_g2	50S ribosomal protein L11, chloroplastic	8.11e-88	7.60539	5.81178e-24	1.37048e-21
TR8658|c0_g2	ABC transporter G family member 38 {ECO:0000303|PubMed:18299247}	4.4e-29	7.60415	9.92431e-07	1.88659e-05
TR40564|c0_g1	Ferritin-3, chloroplastic	5.59e-32	7.60381	1.10779e-23	2.53188e-21
TR29538|c0_g1	60S ribosomal protein L38	1.26e-39	7.60362	2.55351e-06	4.38618e-05
TR87951|c0_g1	T-complex protein 1 subunit beta {ECO:0000303|PubMed:11599560}	9.48e-134	7.60143	3.52593e-06	5.82386e-05
TR72745|c0_g2	NA	NA	7.60091	2.50721e-07	5.49478e-06
TR24431|c0_g1	NA	NA	7.60068	1.82632e-19	2.65142e-17
TR70280|c0_g1	Mitogen-activated protein kinase homolog NTF3	2.03e-33	7.5976	2.09766e-06	3.66772e-05
TR21072|c0_g1	NA	NA	7.59611	4.32125e-07	8.9761e-06
TR21749|c0_g1	Rac-like GTP-binding protein ARAC3	1.16e-69	7.59605	2.65228e-06	4.53244e-05
TR22457|c0_g1	NA	NA	7.59554	1.61287e-06	2.90452e-05
TR9731|c0_g1	Long chain acyl-CoA synthetase 9, chloroplastic	6.38e-82	7.59457	6.15019e-07	1.22993e-05
TR8264|c0_g1	NA	NA	7.59381	3.7542e-06	6.15514e-05
TR8589|c0_g1	Cytosolic Fe-S cluster assembly factor NBP35 {ECO:0000255|HAMAP-Rule:MF_03038}	1.62e-85	7.59355	1.19263e-06	2.21545e-05
TR48276|c0_g2	NA	NA	7.59304	2.44473e-07	5.3652e-06
TR89562|c0_g1	NA	NA	7.59257	1.11558e-06	2.09038e-05
TR73522|c0_g1	NA	NA	7.59236	2.35256e-07	5.18426e-06
TR25706|c0_g1	NA	NA	7.59225	2.29353e-07	5.06777e-06
TR15268|c0_g2	NA	NA	7.59209	1.00248e-06	1.90387e-05
TR81501|c0_g1	NA	NA	7.59062	1.09562e-06	2.05926e-05
TR20253|c0_g1	NA	NA	7.59014	8.74513e-26	2.50735e-23
TR71160|c0_g1	NADP-dependent malic enzyme 1	1.24e-34	7.58938	7.74939e-06	0.000117338
TR38141|c0_g1	NA	NA	7.5887	3.48393e-06	5.7652e-05
TR13129|c0_g1	NA	NA	7.58866	2.72909e-06	4.64288e-05
TR54635|c0_g1	Methylglutaconyl-CoA hydratase, mitochondrial	5.21e-53	7.58858	6.84776e-07	1.3552e-05
TR73433|c0_g1	1,4-alpha-glucan-branching enzyme 1, chloroplastic/amyloplastic	0	7.58843	3.65977e-12	1.98344e-10
TR78278|c0_g2	NA	NA	7.58733	3.03835e-06	5.09211e-05
TR95643|c0_g1	Receptor-like serine/threonine-protein kinase At1g78530	1.98e-57	7.58722	5.34261e-07	1.08278e-05
TR23379|c0_g1	NA	NA	7.58665	2.87425e-06	4.85063e-05
TR62687|c0_g1	Sm-like protein LSM36B {ECO:0000305}	2.05e-43	7.58529	1.72271e-06	3.08829e-05
TR72758|c0_g2	Phosphoglucomutase, cytoplasmic	1.82e-117	7.58523	6.42737e-07	1.27865e-05
TR11730|c0_g1	NA	NA	7.58455	5.78046e-07	1.16244e-05
TR24735|c0_g1	NA	NA	7.58432	2.37211e-07	5.2187e-06
TR34424|c0_g1	NADPH-dependent conjugated polyketone reductase C1	1.54e-83	7.58181	4.75495e-07	9.77043e-06
TR23447|c0_g2	NA	NA	7.58158	1.7908e-06	3.19117e-05
TR37289|c0_g2	Alpha,alpha-trehalose-phosphate synthase [UDP-forming] 1	2.72e-28	7.5812	1.07023e-06	2.01817e-05
TR63709|c1_g1	Succinate-semialdehyde dehydrogenase, mitochondrial	1.84e-138	7.5796	2.80284e-07	6.07774e-06
TR21874|c0_g1	NA	NA	7.57855	3.41759e-07	7.27858e-06
TR70430|c0_g1	NADP-specific glutamate dehydrogenase	9.01e-80	7.57844	2.57371e-07	5.62469e-06
TR58883|c0_g1	NA	NA	7.57823	4.75971e-07	9.7733e-06
TR90234|c0_g1	Splicing factor 3B subunit 2	2.56e-113	7.57808	9.01469e-07	1.73095e-05
TR88300|c0_g1	NA	NA	7.5778	1.12406e-06	2.10431e-05
TR8574|c1_g3	NA	NA	7.57584	3.21619e-06	5.36208e-05
TR64180|c0_g1	NA	NA	7.57564	5.52128e-07	1.11447e-05
TR62457|c0_g1	GTPase Der {ECO:0000255|HAMAP-Rule:MF_00195}	7.99e-120	7.57401	9.83385e-07	1.87117e-05
TR58548|c0_g1	NA	NA	7.57334	7.84416e-07	1.52857e-05
TR12688|c0_g2	NA	NA	7.5727	8.29531e-07	1.60748e-05
TR50526|c0_g1	Urea-proton symporter DUR3	6.09e-52	7.57253	3.15165e-07	6.76623e-06
TR27813|c0_g5	V-type proton ATPase subunit c''2	4.2e-28	7.57124	3.83361e-07	8.05099e-06
TR88121|c0_g1	Granule-bound starch synthase 1, chloroplastic/amyloplastic	1.72e-21	7.57045	2.83467e-07	6.13678e-06
TR66534|c0_g1	NA	NA	7.57021	1.45888e-06	2.65168e-05
TR32187|c0_g1	NA	NA	7.5702	1.04499e-06	1.97476e-05
TR9802|c0_g1	NA	NA	7.57	8.39061e-07	1.62414e-05
TR79160|c0_g1	Isoleucine--tRNA ligase, chloroplastic/mitochondrial {ECO:0000305}	5.38e-108	7.57	8.39144e-07	1.62414e-05
TR36140|c0_g1	Cell number regulator 6	3.49e-94	7.56986	3.33119e-07	7.10402e-06
TR20257|c0_g2	NA	NA	7.56976	2.83148e-07	6.13152e-06
TR84333|c0_g2	NA	NA	7.56931	7.27823e-07	1.43049e-05
TR2210|c0_g1	NA	NA	7.56881	1.3931e-06	2.54484e-05
TR34586|c0_g1	Farnesyl pyrophosphate synthase	2.52e-67	7.56856	4.047e-07	8.45926e-06
TR12678|c0_g1	U4/U6 small nuclear ribonucleoprotein Prp31	5.92e-96	7.56701	1.62102e-14	1.23849e-12
TR23405|c0_g1	NA	NA	7.5666	7.67505e-07	1.5e-05
TR74980|c0_g1	NA	NA	7.56655	4.74566e-07	9.75385e-06
TR81777|c0_g1	NA	NA	7.56638	3.18165e-07	6.81053e-06
TR26390|c0_g1	NA	NA	7.56638	3.18261e-07	6.81077e-06
TR66433|c0_g1	Thioredoxin-like 3-1, chloroplastic	3.25e-43	7.56607	5.83527e-07	1.17223e-05
TR43714|c0_g2	Ras-related protein Rab11D	4.99e-35	7.566	1.85853e-06	3.29207e-05
TR31476|c0_g3	Protein GrpE {ECO:0000255|HAMAP-Rule:MF_01151}	9.63e-23	7.56598	1.40914e-06	2.5706e-05
TR78295|c0_g2	UPF0678 fatty acid-binding protein-like protein At1g79260	1.97e-55	7.56595	1.21814e-06	2.25719e-05
TR23845|c0_g1	UV-B-induced protein At3g17800, chloroplastic {ECO:0000305}	1.05e-81	7.56577	1.34953e-06	2.47202e-05
TR54531|c0_g1	NA	NA	7.56522	6.19502e-07	1.23735e-05
TR19209|c0_g1	Heme oxygenase 1, chloroplastic	2.76e-52	7.56517	4.1839e-07	8.7089e-06
TR85223|c0_g1	11-beta-hydroxysteroid dehydrogenase 1B	1.79e-27	7.56508	3.42547e-07	7.29341e-06
TR82866|c0_g1	NA	NA	7.56496	3.54875e-07	7.52585e-06
TR39784|c0_g2	Phosphoenolpyruvate carboxykinase (ATP)	8.7e-42	7.56187	9.64469e-06	0.000142917
TR29264|c0_g1	Photosystem II 22 kDa protein, chloroplastic {ECO:0000305}	9.04e-75	7.56145	6.56957e-31	3.43477e-28
TR5103|c0_g1	60S ribosomal protein L39-3	1.44e-23	7.56068	6.23298e-23	1.33314e-20
TR40612|c0_g1	Adenylosuccinate lyase	1.65e-131	7.56067	8.58946e-07	1.65965e-05
TR49689|c0_g1	Transcription initiation factor TFIID subunit 15b	3.53e-49	7.56065	9.26427e-07	1.77291e-05
TR2305|c0_g1	NA	NA	7.55996	7.1839e-07	1.41368e-05
TR2753|c0_g1	Monodehydroascorbate reductase 2 {ECO:0000303|PubMed:16146528}	6.43e-44	7.55977	8.72105e-07	1.68264e-05
TR84101|c0_g1	NA	NA	7.55973	6.04173e-07	1.20915e-05
TR1944|c0_g1	Putative arsenical pump-driving ATPase	2.87e-28	7.55965	5.00772e-07	1.02137e-05
TR30466|c0_g1	NA	NA	7.55949	3.79156e-07	7.97524e-06
TR5749|c0_g1	Elongation factor 1-gamma 3	8.95e-73	7.55916	1.20926e-22	2.49954e-20
TR3852|c0_g2	Multidrug resistance-associated protein 5	3.86e-48	7.55832	5.87817e-07	1.17907e-05
TR58782|c0_g1	NA	NA	7.55724	6.72445e-07	1.33476e-05
TR45099|c0_g3	Acyl-coenzyme A oxidase, peroxisomal	2.77e-50	7.55627	5.04078e-06	8.00054e-05
TR95300|c0_g1	NA	NA	7.55557	7.14938e-07	1.40836e-05
TR91108|c0_g1	NA	NA	7.55557	7.1498e-07	1.40836e-05
TR91879|c1_g1	NA	NA	7.55554	1.44186e-37	2.21805e-34
TR42302|c1_g1	Mitochondrial import inner membrane translocase subunit TIM14-1	1.87e-41	7.55414	7.43402e-07	1.45824e-05
TR47031|c0_g1	NA	NA	7.55251	7.53981e-07	1.47645e-05
TR20002|c0_g1	NA	NA	7.55193	2.50381e-06	4.31188e-05
TR89497|c0_g2	Eukaryotic initiation factor 4A-15	1.19e-27	7.55098	7.73598e-14	5.39986e-12
TR5367|c0_g1	Acyl-coenzyme A oxidase 4, peroxisomal	2.26e-33	7.54991	6.6374e-06	0.000102342
TR17417|c0_g1	Casein kinase II subunit alpha-4, chloroplastic {ECO:0000305}	1.2e-25	7.54952	3.3178e-07	7.08112e-06
TR1950|c0_g1	40S ribosomal protein S26	2.81e-66	7.54761	3.95473e-07	8.29012e-06
TR74374|c0_g1	Heterogeneous nuclear ribonucleoprotein F	3.68e-30	7.54562	4.83343e-07	9.90117e-06
TR68733|c0_g1	NA	NA	7.54549	3.81312e-07	8.01848e-06
TR10380|c0_g3	NA	NA	7.54362	5.34092e-06	8.43008e-05
TR15894|c0_g1	NA	NA	7.54275	3.56931e-07	7.56143e-06
TR23798|c0_g1	NA	NA	7.5422	1.71574e-18	2.18199e-16
TR20260|c0_g1	NA	NA	7.54203	4.9592e-07	1.01251e-05
TR42124|c0_g1	Protein FATTY ACID EXPORT 1, chloroplastic {ECO:0000303|PubMed:25646734}	3.64e-13	7.54152	1.08174e-06	2.03508e-05
TR25467|c0_g3	NA	NA	7.54149	7.06609e-07	1.39393e-05
TR47013|c0_g1	NA	NA	7.54015	4.57764e-07	9.44491e-06
TR48544|c0_g1	NA	NA	7.53991	3.45009e-07	7.33022e-06
TR65683|c0_g1	NA	NA	7.53927	5.85693e-07	1.17569e-05
TR15855|c0_g3	NA	NA	7.53857	9.87246e-06	0.000145868
TR46783|c0_g2	Vacuolar cation/proton exchanger 3	3.49e-97	7.53742	4.43054e-07	9.18405e-06
TR55691|c0_g1	NA	NA	7.53713	1.99586e-06	3.51044e-05
TR17272|c0_g1	ATP synthase subunit b', chloroplastic	9.56e-40	7.53698	4.30709e-37	5.94029e-34
TR82349|c0_g1	GPN-loop GTPase 1 {ECO:0000250|UniProtKB:Q9HCN4}	1.7e-64	7.53591	2.55737e-06	4.3909e-05
TR30707|c0_g2	NA	NA	7.53522	1.43314e-06	2.61022e-05
TR88738|c0_g4	NA	NA	7.53521	2.33824e-06	4.0468e-05
TR8099|c0_g2	Eukaryotic translation initiation factor 6-2 {ECO:0000255|HAMAP-Rule:MF_03132}	2.97e-33	7.53487	1.30298e-06	2.39553e-05
TR15983|c0_g1	40S ribosomal protein S30	2.23e-13	7.53443	7.03673e-06	0.000107792
TR95303|c0_g1	Retinoid-inducible serine carboxypeptidase	1.06e-45	7.53361	5.79924e-07	1.16557e-05
TR75517|c0_g1	NA	NA	7.53281	1.5083e-06	2.73466e-05
TR19801|c0_g2	Dolichyl-diphosphooligosaccharide--protein glycosyltransferase subunit 1B	5.43e-49	7.53274	7.96077e-07	1.54835e-05
TR78981|c0_g2	NA	NA	7.5321	1.26549e-06	2.33357e-05
TR75823|c0_g1	Blue-light photoreceptor PHR2	1.11e-24	7.53053	4.02123e-07	8.41848e-06
TR72755|c0_g3	14-3-3 protein 7	4.91e-34	7.52834	2.6781e-06	4.56682e-05
TR52649|c0_g1	UDP-sugar pyrophosphorylase	5.09e-93	7.52833	1.39393e-05	0.000198548
TR39675|c0_g2	Shikimate kinase 3, chloroplastic	2.54e-52	7.52739	1.42714e-06	2.60227e-05
TR51288|c2_g3	Histone H3-like 1	6.96e-16	7.52695	4.22737e-07	8.79251e-06
TR73207|c0_g1	ABC transporter A family member 12	1.52e-50	7.52591	2.16587e-06	3.77872e-05
TR5322|c0_g2	NA	NA	7.52588	1.95963e-22	3.99889e-20
TR43691|c0_g2	Probable phosphoribosylformylglycinamidine synthase, chloroplastic/mitochondrial	2.69e-141	7.52533	1.53616e-06	2.78077e-05
TR29517|c0_g1	NA	NA	7.52517	8.08661e-06	0.000121844
TR14618|c0_g1	Probable monogalactosyldiacylglycerol synthase 1, chloroplastic	3.3e-147	7.5251	2.2149e-05	0.000297876
TR7204|c0_g3	NA	NA	7.52498	9.5787e-07	1.82784e-05
TR75081|c1_g1	Aconitate hydratase, cytoplasmic	9.32e-82	7.52482	1.38746e-21	2.55142e-19
TR81482|c1_g1	NA	6.28e-52^.^.	7.52369	5.57481e-07	1.12471e-05
TR92791|c0_g2	Mitochondrial substrate carrier family protein ucpB	2.31e-34	7.52214	1.92128e-06	3.39044e-05
TR58733|c0_g1	NA	NA	7.52212	5.72499e-07	1.15268e-05
TR75005|c0_g6	NA	7.44e-37^.^.	7.52059	3.61169e-06	5.95444e-05
TR64192|c0_g1	Adenylate kinase 4	4.31e-61	7.51935	3.82073e-07	8.03025e-06
TR65232|c0_g4	NA	NA	7.51877	9.06769e-07	1.73904e-05
TR87909|c0_g1	Dolichyl-diphosphooligosaccharide--protein glycosyltransferase subunit 2	2.96e-12	7.51815	5.30096e-07	1.0757e-05
TR42858|c0_g1	NA	NA	7.51785	7.70705e-07	1.50589e-05
TR7891|c0_g1	NA	NA	7.51666	1.127e-06	2.10932e-05
TR48515|c0_g2	Malignant T-cell-amplified sequence 2	2.74e-44	7.51633	1.65948e-06	2.98375e-05
TR47096|c0_g1	Fructose-1,6-bisphosphatase, chloroplastic {ECO:0000305}	6.14e-133	7.51569	3.36928e-13	2.14756e-11
TR51876|c0_g1	NA	NA	7.5152	4.3351e-06	6.99713e-05
TR51504|c0_g1	60S ribosomal protein L15-1	1.13e-39	7.51433	7.43912e-22	1.42363e-19
TR75823|c0_g2	Blue-light photoreceptor PHR2	3.95e-23	7.51425	1.67635e-06	3.01138e-05
TR96437|c0_g1	NA	NA	7.51405	6.49039e-07	1.29022e-05
TR57964|c0_g2	Alpha-1,3-mannosyl-glycoprotein 2-beta-N-acetylglucosaminyltransferase	5.07e-106	7.5138	1.3978e-06	2.55214e-05
TR77528|c0_g1	NA	NA	7.51229	1.11831e-06	2.09502e-05
TR70221|c1_g1	NA	NA	7.51229	1.11861e-06	2.09504e-05
TR75029|c0_g3	NA	NA	7.51226	1.3013e-27	4.79699e-25
TR43265|c0_g1	40S ribosomal protein S27	7.45e-47	7.51163	2.85877e-06	4.83063e-05
TR51330|c0_g1	NA	NA	7.51163	2.85951e-06	4.83086e-05
TR67622|c0_g1	Methylmalonic aciduria and homocystinuria type D homolog, mitochondrial	1.22e-24	7.51134	1.11471e-06	2.08924e-05
TR73148|c0_g1	40S ribosomal protein S23	1.88e-67	7.51067	3.11043e-05	0.000405233
TR77963|c0_g1	Origin of replication complex subunit 2 {ECO:0000303|PubMed:15939553}	9.83e-34	7.50996	1.54845e-06	2.80174e-05
TR66558|c0_g1	Somatic embryogenesis receptor kinase 4	4.94e-14	7.50986	1.63109e-14	1.245e-12
TR69791|c0_g1	U3 small nucleolar ribonucleoprotein protein IMP4	5.56e-61	7.50924	1.32295e-06	2.42775e-05
TR39821|c0_g1	NA	NA	7.50924	1.32323e-06	2.42775e-05
TR941|c1_g1	NA	NA	7.50918	7.55501e-07	1.47871e-05
TR74796|c0_g1	NA	NA	7.50878	2.45786e-06	4.23915e-05
TR87959|c0_g1	NADH-ubiquinone oxidoreductase chain 1	5.66e-101	7.50873	1.73328e-06	3.10387e-05
TR95168|c0_g1	Lysine--tRNA ligase	3.83e-120	7.50873	1.73391e-06	3.10431e-05
TR31297|c0_g1	NA	NA	7.50775	6.26716e-07	1.24988e-05
TR10380|c0_g2	NA	NA	7.50748	4.57007e-07	9.43173e-06
TR59379|c0_g1	NA	NA	7.50654	2.3055e-06	3.99619e-05
TR42390|c0_g2	Histone-lysine N-methyltransferase setd3	5.47e-16	7.50594	2.6598e-29	1.18863e-26
TR23830|c0_g1	Protein TOC75-3, chloroplastic	0	7.50521	9.09884e-14	6.29078e-12
TR27734|c0_g1	Obg-like ATPase 1 {ECO:0000255|HAMAP-Rule:MF_03167}	4.9e-61	7.50458	4.89636e-07	1.0007e-05
TR44242|c0_g1	Ras-related protein YPTC6	4.52e-93	7.50356	8.94176e-07	1.71942e-05
TR12600|c0_g2	NA	NA	7.50308	1.16295e-06	2.16747e-05
TR52614|c0_g4	NA	3.21e-27^.^.`FA63B_HUMAN^FA63B_HUMAN^Q:1521-1324,H:335-400^59.091%ID	7.50217	7.31079e-07	1.43583e-05
TR95757|c0_g1	Phenylalanine--tRNA ligase, chloroplastic/mitochondrial {ECO:0000305}	1.51e-30	7.50217	7.30838e-07	1.4357e-05
TR87211|c0_g1	NA	NA	7.50119	6.89862e-07	1.36392e-05
TR81497|c0_g1	NA	NA	7.50102	9.27934e-07	1.77537e-05
TR58091|c0_g1	Carotene epsilon-monooxygenase, chloroplastic	6.75e-120	7.50067	7.96919e-07	1.54907e-05
TR80961|c0_g2	Serine hydroxymethyltransferase, mitochondrial	1.74e-45	7.50056	4.58464e-07	9.4569e-06
TR24304|c0_g1	NA	NA	7.49927	6.56957e-06	0.000101373
TR33444|c0_g1	NA	NA	7.49877	3.64443e-05	0.000465552
TR4613|c0_g1	Protein HVA22	5.21e-24	7.49863	6.48158e-07	1.28879e-05
TR92782|c0_g1	Vacuolar protein-sorting-associated protein 37 homolog 1	4.38e-29	7.49714	1.25713e-06	2.31975e-05
TR36983|c0_g4	Anthranilate phosphoribosyltransferase, chloroplastic	1.06e-129	7.4971	6.41033e-06	9.90691e-05
TR3177|c0_g1	Putative GDP-L-fucose synthase 2	7.24e-46	7.49644	1.64104e-05	0.000229376
TR87239|c2_g4	Chlorophyll a-b binding protein 4, chloroplastic {ECO:0000303|PubMed:10366881}	3.63e-112	7.49639	5.91584e-26	1.73343e-23
TR1107|c0_g1	NA	NA	7.49576	2.42342e-13	1.58639e-11
TR25731|c0_g1	Cytochrome b6-f complex iron-sulfur subunit, chloroplastic	1.28e-53	7.49491	2.38856e-27	8.60668e-25
TR2022|c0_g2	NA	NA	7.49476	8.55754e-07	1.65428e-05
TR28224|c0_g2	Soluble inorganic pyrophosphatase 6, chloroplastic {ECO:0000303|PubMed:15135060}	1.74e-35	7.49445	1.17866e-06	2.1933e-05
TR81262|c0_g1	NA	NA	7.49398	7.91132e-07	1.54053e-05
TR66532|c0_g2	NA	NA	7.49363	4.91263e-07	1.00344e-05
TR22202|c0_g3	Dihydroceramide fatty acyl 2-hydroxylase FAH1 {ECO:0000305}	3.66e-17	7.49337	1.11466e-06	2.08924e-05
TR87621|c1_g1	NA	NA	7.49235	1.93113e-27	7.02167e-25
TR5090|c1_g1	Ubiquitin carboxyl-terminal hydrolase 6	3.81e-75	7.49179	1.92149e-13	1.26715e-11
TR5566|c0_g1	tRNA-2-methylthio-N(6)-dimethylallyladenosine synthase {ECO:0000255|HAMAP-Rule:MF_01864}	1.53e-20	7.49172	1.39806e-06	2.55214e-05
TR2605|c0_g3	NA	NA	7.48986	2.73407e-06	4.65036e-05
TR37238|c0_g1	NA	NA	7.48946	6.02433e-07	1.20627e-05
TR35737|c0_g2	DNA repair protein recA homolog 1, chloroplastic	6.19e-113	7.48669	1.9521e-05	0.000266747
TR52077|c0_g2	Probable 3-beta-hydroxysteroid-Delta(8),Delta(7)-isomerase	1.48e-54	7.48646	5.78861e-07	1.16373e-05
TR83012|c0_g1	GTP-binding protein YPTC1	4.74e-30	7.48638	6.67701e-18	7.92454e-16
TR88744|c0_g4	Calvin cycle protein CP12-3, chloroplastic	1.44e-18	7.48627	4.58292e-14	3.27323e-12
TR60558|c0_g1	Cullin-4	4.04e-131	7.48608	1.31561e-05	0.000188602
TR80907|c0_g2	ABC transporter G family member 21	3.26e-13	7.48597	8.73194e-07	1.68434e-05
TR16021|c0_g1	NA	NA	7.48524	8.04985e-07	1.56332e-05
TR20210|c0_g1	Eukaryotic translation initiation factor 2 subunit 3	1.43e-148	7.48486	5.6653e-07	1.14181e-05
TR48827|c0_g2	NA	NA	7.48465	2.6276e-06	4.49893e-05
TR51288|c2_g5	Histone H3	1.95e-91	7.48453	8.83701e-07	1.70255e-05
TR30469|c0_g1	NA	NA	7.48452	1.54069e-06	2.78834e-05
TR9084|c0_g2	NA	NA	7.48442	2.61405e-06	4.47859e-05
TR75029|c0_g20	NA	NA	7.48415	1.60303e-38	2.67149e-35
TR75021|c1_g2	Photosystem I P700 chlorophyll a apoprotein A2 {ECO:0000255|HAMAP-Rule:MF_00482}	7.6e-113	7.48395	1.37155e-06	2.50776e-05
TR20283|c0_g2	NA	NA	7.48389	2.71645e-06	4.62433e-05
TR34824|c0_g1	NA	NA	7.48388	1.79778e-06	3.20075e-05
TR66613|c0_g1	Phosphoenolpyruvate carboxykinase (ATP)	1.55e-50	7.48372	3.12218e-09	1.01567e-07
TR93411|c0_g2	NA	NA	7.48369	6.01037e-07	1.20402e-05
TR66709|c0_g2	NA	NA	7.48341	2.76154e-05	0.000363987
TR28037|c0_g1	NA	NA	7.48295	6.15183e-07	1.22995e-05
TR43598|c0_g4	FK506-binding protein 2	1.09e-49	7.48282	1.03049e-05	0.000151529
TR64849|c0_g1	Cytosolic 10-formyltetrahydrofolate dehydrogenase	6.94e-53	7.48267	7.64433e-07	1.49473e-05
TR9394|c0_g1	Ubiquitin-like domain-containing CTD phosphatase	5.45e-134	7.48214	4.83974e-07	9.90961e-06
TR84610|c0_g1	Glycolipid transfer protein 1 {ECO:0000303|PubMed:16309699}	8.94e-64	7.48171	6.62045e-05	0.000785392
TR89396|c0_g1	NA	NA	7.48092	8.19393e-07	1.58937e-05
TR34209|c0_g1	40S ribosomal protein S9	1.51e-115	7.4809	4.86208e-06	7.74265e-05
TR87614|c0_g4	NA	NA	7.48048	1.29394e-06	2.38109e-05
TR87689|c2_g2	Malate synthase, glyoxysomal	0	7.48015	7.54053e-37	1.00532e-33
TR8264|c0_g2	NA	NA	7.47917	1.01462e-06	1.92511e-05
TR78549|c0_g3	PAN2-PAN3 deadenylation complex subunit pan3 {ECO:0000255|HAMAP-Rule:MF_03181}	3.62e-51	7.47877	5.13131e-05	0.000630134
TR46110|c0_g1	Protein TIC110, chloroplastic	2.26e-36	7.47867	1.14469e-06	2.13842e-05
TR43674|c0_g1	NA	NA	7.47778	5.07315e-06	8.04624e-05
TR25179|c0_g1	Mitochondrial import inner membrane translocase subunit TIM8	4.61e-17	7.47747	1.02924e-06	1.94776e-05
TR87662|c0_g2	60S ribosomal protein L26-1	7.81e-53	7.47732	9.47512e-39	1.6477e-35
TR66000|c0_g2	NA	NA	7.47662	2.09533e-06	3.66556e-05
TR67871|c2_g1	Pathogenesis-related protein PR-1	1.34e-23	7.47512	5.31473e-07	1.07822e-05
TR58905|c0_g2	GDP-Man:Man(3)GlcNAc(2)-PP-Dol alpha-1,2-mannosyltransferase	1.03e-50	7.47472	1.84127e-06	3.26933e-05
TR85273|c0_g1	Bifunctional nuclease 1	1.54e-39	7.47388	1.30158e-12	7.55019e-11
TR66479|c0_g1	NA	NA	7.47249	1.11039e-06	2.08359e-05
TR95115|c0_g1	NA	NA	7.47228	5.39831e-07	1.0924e-05
TR297|c1_g1	NA	NA	7.4722	3.68182e-06	6.05509e-05
TR75392|c0_g1	GDT1-like protein 5	7.92e-35	7.47178	1.22484e-12	7.15172e-11
TR51771|c0_g1	Neutral ceramidase	6.16e-32	7.47157	1.85305e-05	0.000254883
TR39666|c0_g1	T-complex protein 1 subunit eta {ECO:0000303|PubMed:11599560}	3.39e-17	7.47146	3.43669e-06	5.69765e-05
TR62211|c0_g3	NA	NA	7.47136	1.09544e-05	0.00016005
TR67320|c0_g1	NA	NA	7.47134	4.58538e-05	0.000570626
TR3930|c0_g1	Peroxisomal acyl-coenzyme A oxidase 1	1.32e-93	7.47017	5.78072e-07	1.16244e-05
TR8947|c0_g1	60S ribosomal protein L18a	1.86e-100	7.46975	4.28452e-06	6.92947e-05
TR42048|c0_g1	NA	NA	7.46895	1.74673e-06	3.12516e-05
TR36921|c0_g1	4-hydroxy-3-methylbut-2-enyl diphosphate reductase, chloroplastic	1.43e-14	7.46869	5.68089e-07	1.14438e-05
TR28513|c0_g1	UDP-N-acetylglucosamine 1-carboxyvinyltransferase {ECO:0000255|HAMAP-Rule:MF_00111}	1.77e-37	7.46847	4.44493e-06	7.15707e-05
TR38288|c0_g1	Protein PLASTID TRANSCRIPTIONALLY ACTIVE 14 {ECO:0000303|PubMed:16326926}	6.46e-33	7.46806	6.36297e-07	1.26647e-05
TR57413|c0_g1	Methionine S-methyltransferase	4.51e-27	7.46688	2.20651e-05	0.000296897
TR70487|c0_g1	Protein phosphatase 2C and cyclic nucleotide-binding/kinase domain-containing protein	3.11e-24	7.46679	2.06904e-06	3.62561e-05
TR94090|c0_g1	NA	NA	7.46573	4.49957e-06	7.23486e-05
[truncated: 4,570 more rows]

## Sheet: Down
Transcript ID	SwissProt Annotation	E-value	Log2-FoldChange	P-value	P-adj
TR30439|c1_g1	NA	NA	-11.2918	9.04781e-32	5.24465e-29
TR92758|c0_g2	NA	NA	-10.2038	1.0419e-06	1.96985e-05
TR38355|c0_g2	NA	NA	-9.78454	2.5219e-06	4.34023e-05
TR31245|c0_g2	Zingipain-2	9.76e-32	-9.45901	2.57805e-05	0.000341773
TR78327|c0_g1	Brefeldin A-inhibited guanine nucleotide-exchange protein 2	2.77e-103	-9.16285	1.09663e-05	0.000160195
TR63966|c0_g2	NAC domain-containing protein 68 {ECO:0000303|PubMed:15029955}	3.86e-20	-8.91534	1.54495e-05	0.000217464
TR57898|c0_g2	Protein ARABIDILLO 1	1.19e-131	-8.82447	1.43562e-10	5.88618e-09
TR16709|c0_g1	[3-methyl-2-oxobutanoate dehydrogenase [lipoamide]] kinase, mitochondrial	3.28e-67	-8.79678	2.50113e-05	0.000332623
TR27770|c0_g1	Histone-lysine N-methyltransferase trr	5.94e-37	-8.62104	3.43971e-05	0.000442154
TR1821|c0_g2	NA	NA	-8.36688	6.64902e-05	0.000788431
TR50520|c1_g1	Solute carrier family 25 member 44	7.32e-21	-8.28548	7.70139e-05	0.000896214
TR60515|c0_g4	Soluble inorganic pyrophosphatase 4 {ECO:0000303|PubMed:15135060}	2.5e-105	-8.2699	8.4515e-10	3.05772e-08
TR11880|c1_g1	NA	NA	-7.90365	2.031e-08	5.64313e-07
TR92717|c0_g1	TRAF-type zinc finger domain-containing protein 1	2.18e-18	-7.58294	2.96368e-05	0.000387819
TR50586|c0_g1	Dipeptidyl aminopeptidase BI {ECO:0000303|PubMed:9469937, ECO:0000312|EMBL:BAA20518.1}	4.71e-85	-7.55649	1.07573e-06	2.0252e-05
TR75404|c6_g17	NA	NA	-7.15067	6.56885e-05	0.000779965
TR69844|c0_g1	NA	NA	-7.02014	3.35076e-05	0.000432039
TR51297|c1_g3	NA	NA	-6.61721	4.26008e-28	1.69541e-25
TR43397|c0_g1	NA	NA	-6.59351	7.96406e-05	0.000921153
TR4203|c0_g2	NA	NA	-6.02984	2.11283e-07	4.7013e-06
TR46284|c0_g1	NA	NA	-5.89065	2.04947e-06	3.59446e-05
TR15356|c0_g1	NA	NA	-5.50578	5.59687e-09	1.73733e-07
TR88843|c1_g1	Cytochrome P450 98A1	1.04e-15	-5.47443	5.24909e-05	0.00064174
TR94961|c0_g1	NA	NA	-5.25877	8.55804e-05	0.000980919
TR15858|c0_g4	Carbonic anhydrase	1.72e-15	-5.11817	5.10606e-16	4.8223e-14
TR15858|c0_g6	Carbonic anhydrase	3.91e-29	-5.07375	1.03039e-41	2.65883e-38
TR10933|c0_g1	NA	NA	-4.91612	3.90364e-05	0.000495264
TR87692|c0_g8	Carbonic anhydrase 6	4.05e-20	-4.90214	3.57986e-15	3.00487e-13
TR57602|c0_g1	NA	NA	-4.81036	1.73633e-05	0.000240925
TR15858|c0_g2	NA	NA	-4.70665	3.73312e-05	0.000476196
TR67326|c0_g1	NA	NA	-4.70247	8.14473e-07	1.58021e-05
TR15858|c0_g1	NA	NA	-4.5364	4.02137e-10	1.53254e-08
TR34888|c0_g1	NA	NA	-4.52607	4.05424e-13	2.53963e-11
TR91580|c0_g2	Uncharacterized protein YuiC	3.28e-11	-4.5005	1.06069e-05	0.000155371
TR51297|c1_g4	Acetate permease A {ECO:0000303|PubMed:18302536}	2.36e-12	-4.43081	2.74673e-17	3.03479e-15
TR24810|c0_g1	NA	NA	-4.38389	2.72889e-07	5.93347e-06
TR24251|c0_g1	NA	NA	-4.34182	2.3977e-12	1.33194e-10
TR63116|c0_g1	NA	NA	-4.31114	7.76274e-10	2.82771e-08
TR9906|c0_g1	NA	NA	-4.20967	1.64799e-30	8.29107e-28
TR39660|c0_g2	Tubulin-folding cofactor B	2.05e-75	-4.18522	2.08424e-05	0.000282584
TR6824|c0_g1	Cation/H(+) antiporter 18	0	-4.09434	3.50358e-13	2.22254e-11
TR82921|c0_g1	NA	NA	-4.04658	3.82336e-37	5.36565e-34
TR81544|c0_g1	Protein PROTON GRADIENT REGULATION 5, chloroplastic	2.73e-19	-3.9831	1.05443e-06	1.99073e-05
TR75070|c0_g4	NA	NA	-3.91851	1.11997e-25	3.1435e-23
TR21095|c0_g1	Hsp70-Hsp90 organizing protein 1	1.87e-15	-3.86564	1.45846e-10	5.97371e-09
TR87291|c0_g2	NA	NA	-3.81503	3.18883e-19	4.50678e-17
TR73620|c0_g1	NA	NA	-3.79816	1.09507e-06	2.05871e-05
TR90350|c0_g1	NA	NA	-3.77498	1.23213e-33	9.6629e-31
TR7336|c0_g1	NA	NA	-3.77322	1.18176e-05	0.000171193
TR8000|c0_g1	NA	NA	-3.7304	3.49222e-05	0.000448283
TR11878|c0_g2	NA	NA	-3.72629	2.80914e-10	1.10416e-08
TR84327|c2_g1	NA	NA	-3.69904	5.34779e-07	1.08355e-05
TR5773|c0_g1	NA	NA	-3.6658	7.01389e-07	1.38431e-05
TR27811|c5_g17	NA	2.54e-21^.^.`Y4885_ARATH^Y4885_ARATH^Q:573-277,H:254-352^48.485%ID	-3.65279	1.28679e-12	7.47526e-11
TR55862|c0_g1	NA	NA	-3.55012	1.33668e-26	4.25996e-24
TR43412|c0_g1	NA	NA	-3.53666	8.05798e-08	1.97482e-06
TR85061|c0_g1	NA	NA	-3.52322	2.39949e-05	0.000320331
TR82885|c0_g2	NA	NA	-3.52169	5.25215e-11	2.33408e-09
TR13398|c0_g2	NA	NA	-3.51489	1.52642e-05	0.000215197
TR18513|c0_g1	NA	NA	-3.51235	2.01345e-09	6.81311e-08
TR86432|c0_g1	NA	NA	-3.49054	6.73546e-18	7.98207e-16
TR37013|c0_g1	NA	NA	-3.46331	6.71253e-25	1.75476e-22
TR47435|c1_g1	NA	NA	-3.43029	4.8422e-08	1.24108e-06
TR38358|c2_g1	NA	NA	-3.39178	5.15984e-09	1.61168e-07
TR75070|c0_g3	NA	NA	-3.38255	1.38487e-29	6.40346e-27
TR18543|c0_g2	UPF0187 protein At2g45870, chloroplastic	8.92e-61	-3.37192	2.58135e-33	1.96657e-30
TR88036|c0_g1	NA	NA	-3.36371	5.07408e-10	1.90559e-08
TR26045|c0_g1	NA	NA	-3.35975	1.26228e-21	2.34278e-19
TR90335|c0_g1	Pathogenesis-related leaf protein 4	5.52e-39	-3.35559	1.49648e-12	8.60587e-11
TR50666|c0_g1	NA	NA	-3.32914	3.0832e-20	4.81708e-18
TR4203|c0_g3	Pathogenesis-related leaf protein 4	7.85e-24	-3.31203	5.28567e-14	3.75503e-12
TR63452|c0_g1	NA	NA	-3.30309	1.45808e-18	1.8782e-16
TR73378|c0_g1	Putative carbonic anhydrase 3	3.94e-15	-3.21996	1.07203e-06	2.02014e-05
TR87692|c0_g2	Carbonic anhydrase	2.62e-20	-3.17338	5.72316e-23	1.234e-20
TR87251|c0_g1	NA	NA	-3.16639	6.58525e-07	1.3081e-05
TR47890|c0_g1	NA	NA	-3.13908	7.1455e-10	2.61597e-08
TR89492|c1_g1	NA	NA	-3.10772	4.53886e-15	3.74692e-13
TR87291|c0_g1	NA	NA	-3.07679	3.48869e-23	7.64578e-21
TR54001|c0_g4	NA	NA	-3.03598	2.67988e-11	1.2478e-09
TR24515|c0_g3	NA	NA	-3.02353	3.48644e-09	1.12637e-07
TR61847|c0_g1	Ornithine decarboxylase	1.07e-59	-3.01694	9.36962e-08	2.25347e-06
TR37010|c0_g1	NA	NA	-3.01635	4.71772e-10	1.78264e-08
TR38358|c1_g1	NA	NA	-2.94124	4.28808e-09	1.36226e-07
TR59635|c0_g1	NA	NA	-2.92174	2.43627e-15	2.08655e-13
TR61856|c0_g1	NA	NA	-2.92153	2.81075e-14	2.07417e-12
TR51297|c1_g5	Acetate permease A {ECO:0000303|PubMed:18302536}	9.81e-13	-2.91718	3.12327e-06	5.22678e-05
TR74987|c0_g2	Uncharacterized protein ORF91	3.94e-47	-2.91565	4.36109e-07	9.0565e-06
TR2218|c0_g1	NA	NA	-2.86491	5.73048e-05	0.000693492
TR15858|c0_g3	Carbonic anhydrase	1.79e-27	-2.84174	1.27655e-23	2.90927e-21
TR87692|c0_g5	NA	NA	-2.81786	2.95572e-05	0.000386904
TR72427|c0_g2	NA	NA	-2.80937	1.15396e-07	2.72378e-06
TR51297|c1_g2	Glyoxylate pathway regulator	1.7e-20	-2.80344	5.03637e-06	7.99513e-05
TR52601|c0_g1	NA	NA	-2.7971	6.79415e-06	0.000104436
TR64161|c0_g1	Uncharacterized oxidoreductase YrbE	9.44e-20	-2.77642	3.59912e-18	4.40895e-16
TR25024|c1_g1	NA	NA	-2.75764	6.40575e-13	3.90263e-11
TR16574|c0_g1	NA	NA	-2.7541	4.03943e-06	6.56226e-05
TR91580|c0_g1	NA	NA	-2.70726	8.76723e-06	0.000131161
TR72427|c0_g1	NA	NA	-2.69851	7.16419e-05	0.000842029
TR27861|c0_g2	Subtilisin-like protease SBT5.6 {ECO:0000303|PubMed:16193095}	3.18e-104	-2.68785	1.35335e-07	3.14157e-06
TR5773|c0_g2	NA	NA	-2.66143	1.01339e-07	2.41477e-06
TR46801|c0_g2	NA	NA	-2.66116	5.18671e-05	0.000635885
TR63741|c0_g1	Pirin-like protein	4.84e-143	-2.64702	1.8281e-18	2.30654e-16
TR90651|c1_g1	NA	NA	-2.63189	7.16845e-06	0.000109609
TR17713|c0_g1	NA	NA	-2.62732	7.50281e-11	3.22673e-09
TR63697|c0_g3	Cell number regulator 3	4.13e-26	-2.62391	5.46482e-15	4.44255e-13
TR54483|c0_g1	Probable GABA transporter 2	7.12e-53	-2.59881	8.90964e-12	4.51939e-10
TR60537|c1_g2	NA	NA	-2.59738	4.05426e-05	0.000512018
TR26375|c0_g1	NA	NA	-2.591	4.11332e-12	2.21127e-10
TR60537|c1_g1	NA	NA	-2.51932	1.19109e-05	0.000172388
TR63744|c1_g1	Acidic endochitinase	3.84e-74	-2.51324	5.50133e-18	6.56818e-16
TR75070|c0_g1	NA	NA	-2.44618	7.04636e-21	1.17674e-18
TR75044|c0_g1	NA	NA	-2.42526	6.64212e-07	1.31907e-05
TR75434|c3_g13	NA	NA	-2.39071	3.04575e-07	6.55471e-06
TR51728|c0_g1	Probable leucine-rich repeat receptor-like protein kinase At1g35710	9.12e-23	-2.34599	2.06903e-11	9.82824e-10
TR63165|c0_g1	Probable chlorophyll(ide) b reductase NYC1, chloroplastic	1.62e-158	-2.3447	3.65233e-10	1.40327e-08
TR87692|c0_g4	Carbonic anhydrase	1.82e-21	-2.32907	2.36447e-17	2.63061e-15
TR95268|c0_g1	Putative 1-phosphatidylinositol-3-phosphate 5-kinase FAB1C	1.07e-90	-2.32571	3.09512e-08	8.27501e-07
TR76431|c0_g1	NA	NA	-2.30001	3.65399e-16	3.53011e-14
TR63697|c0_g2	Cell number regulator 10	2.78e-35	-2.27311	7.72752e-10	2.81616e-08
TR23772|c0_g1	Pyrophosphate--fructose 6-phosphate 1-phosphotransferase subunit beta 1 {ECO:0000255|HAMAP-Rule:MF_03185}	0	-2.26812	1.19667e-19	1.80274e-17
TR33495|c0_g2	NA	NA	-2.26516	7.43581e-06	0.000113211
TR87692|c0_g3	Carbonic anhydrase	5.19e-13	-2.25756	2.01079e-13	1.32386e-11
TR30501|c0_g1	Photosystem I reaction center subunit N, chloroplastic	1.57e-13	-2.24536	3.4567e-09	1.11722e-07
TR75040|c2_g1	Probable leucine-rich repeat receptor-like protein kinase At1g35710	7.08e-24	-2.21682	3.70122e-06	6.08575e-05
TR54001|c0_g2	NA	NA	-2.17944	5.85043e-05	0.000706003
TR66047|c0_g1	GDSL esterase/lipase 6	7.46e-39	-2.17618	1.37387e-05	0.000196074
TR63557|c0_g1	ABC transporter D family member 2, chloroplastic	4.67e-32	-2.17156	2.77498e-10	1.09295e-08
TR73385|c0_g1	NA	NA	-2.1678	8.52746e-11	3.63806e-09
TR1653|c0_g1	NA	NA	-2.15779	3.26189e-05	0.000422351
TR55240|c0_g2	NA	NA	-2.13042	9.69908e-08	2.32368e-06
TR28745|c0_g1	Uncharacterized protein sll0103	4.26e-14	-2.11619	5.44494e-08	1.38272e-06
TR1967|c0_g2	NA	NA	-2.09937	2.65888e-06	4.53985e-05
TR48909|c0_g1	NA	NA	-2.09267	4.93821e-08	1.26367e-06
TR17811|c0_g1	NA	NA	-2.08152	7.54426e-08	1.8625e-06
TR78262|c0_g1	Probable zinc metalloprotease EGY3, chloroplastic	5.46e-100	-2.07471	3.61911e-13	2.29038e-11
TR75070|c0_g5	NA	NA	-2.07001	8.7216e-14	6.05088e-12
TR38426|c0_g1	NA	NA	-2.06105	1.79102e-10	7.22123e-09
TR30501|c0_g2	Photosystem I reaction center subunit N, chloroplastic	1.45e-33	-2.06004	2.29409e-07	5.06777e-06
TR4230|c2_g2	NA	NA	-2.05822	6.4776e-09	1.98682e-07
TR47518|c0_g1	NA	NA	-2.05561	1.34425e-12	7.79207e-11
TR68061|c0_g1	NA	NA	-2.04809	1.82655e-08	5.11057e-07
TR12129|c0_g1	NA	NA	-2.0393	5.42761e-05	0.000661443
TR12971|c0_g1	Cysteine proteinase RD21A {ECO:0000305}	6.45e-150	-2.03924	6.15111e-16	5.72812e-14
TR57894|c0_g1	Carotenoid 9,10(9',10')-cleavage dioxygenase 1	1.96e-15	-2.03179	6.73581e-05	0.000797185
TR4609|c0_g1	NA	NA	-2.02212	3.12849e-05	0.000407278
TR77255|c0_g1	NA	NA	-2.02105	7.80474e-15	6.1937e-13
TR9871|c0_g2	NA	NA	-2.02029	6.38121e-06	9.86381e-05
TR48863|c0_g1	NA	NA	-2.01743	1.2195e-08	3.53833e-07
TR30458|c0_g2	Expansin-A33	1.4e-38	-2.00843	1.55325e-07	3.56015e-06
