# Supplementary material for: Metatranscriptomic and metabolite profiling reveals vertical heterogeneity within a Zygnema green algal mat from Svalbard (High Arctic)
Source: Environ Microbiol. 2019 Sep 11;21(11):4283–99. doi: 10.1111/1462-2920.14788 (PMC6899726; doi:10.1111/1462-2920.14788)
Supplement: Supplementary file 5 — Table S4. Supporting Information [file EMI-21-4283-s005.xlsx]

## Sheet: (a) Relative_abundances(FULL)
Supplementary table 4a: Relative abundances for all reported compounds.
A specific fragment was selected for the relative quantification of each compound based on the data generated with AMDIS and the corresponding peak areas were then determined at the expected compound retention times using the Xcalibur v2.2 processing software (Thermo Scientific) with the “genesis” algorithm. All peak integrations were subsequently assessed using the Xcalibur Quan browser. Missing…
Legend
Identification		From STD	Metabolites previously injected on the instrument as standards for which spectrum and retention index were saved in a home-made library.
		From LIB	Metabolites identified by comparison with available public and commercial libraries: NIST, Fiehn, Golm and Gilles Clement (IJPB Versailles, France) libraries.
		With AMDIS	Identification validated with the AMDIS software by interrogating an home-made library taking into account both the spectrum and retention index comparison.
		With MS-Search	Identification verified through interrogation of the public and commercial libraries using the MS-Search software (spectrum and retention index comparison).
Library & quantification method information		Derivatization	Different derivatization states resulting from the method; tms: trimethylsilyl derivatives; meox: methoxime derivatives
		RI	Kovats alkane-based retention index (Kovats, 1958)
		RT	Retention time as used in the Xcalibur quantification method in minutes.
		Trace ion	Trace ion used for the quantification (area under the peaks integration).
		Class	AA: Amino acids; APO: Apolar; FA: Fatty acids; NUCLEO: Nucleic acids; OA: Organic acids; PHOSPHO: Phosphorylated compounds; SUG: Sugars; UNK: Unknown
		Selection	For metabolites giving more than one derivative, only the labelled rows (x) were kept for the differential analysis to prevent redundancies. The selection was operated as follow: - The syn- and anti- forms of methoxime derivatives (labelled meox1 and meox2) were summed to one value (assuming both were detected). - For trimethylsilyl derivatives, either only the most abundant derivative was consid…
Identification		Library & quantification method information							Area under the trace ions peaks normalized using the internal standard (Sorbitol13C6)											Averages
From	With	Metabolites	Derivatization	RI	RT (min)	Trace ion	Class	Compounds	S	C2_1	C2_2	C2_3	C2_4	C2_5	C1_1	C1_2	C1_3	C1_4	C1_5	C2	C1
STD	AMDIS	4-Hydroxyproline	3tms	1524	18.15	140	AA	4-Hydroxyproline$3tms	x	0.595151	0.502548	0.530764	0.523285	0.524227	1.08654	0.934198	0.960845	1.00915	1.00927	0.535195	1
LIB	AMDIS	α-Aminoadipate	3tms	1710	20.4	260	AA	α-Aminoadipate$3tms	x	0.10117	0.101584	0.0896512	0.10881	0.0657627	1.53829	0.950952	0.63448	1.13299	0.743285	0.0933956	1
STD	AMDIS	Alanine	2tms	1112	11.52	116	AA	Alanine$2tms	x	0.954216	0.946953	0.844748	1.32589	0.928193	0.0771033	0.273554	0.140997	0.128016	0.840297	1	0.291993
LIB	AMDIS	Alanyl-Alanine	2tms	1594	19.05	116	AA	Alanyl-Alanine$2tms	x	0.109455	0.106079	0.100437	0.133989	0.135749	0.103495	0.107065	0.115668	0.112698	0.177498	0.117142	0.123285
STD	AMDIS	Arginine (derivative)	#1	1454	17.23	243	AA	Arginine#1 (Ornithine-1,5-lactam$2tms)	x	0.664794	0.633706	0.564519	0.628461	0.573038	0.397172	0.577575	0.456041	0.41126	0.494616	0.612904	0.467333
STD	AMDIS	Arginine | Ornithine	#2	1611	19.25	348	AA	Arginine#2 (Ornithine$3tms)	x	0.667689	0.841453	0.778316	0.843028	0.825629	0.449455	0.681096	0.557039	0.549048	0.644693	0.791223	0.576266
STD	AMDIS	Arginine (derivative)	#3	1636	19.53	315	AA	Arginine#3 (derivative)		0.852686	0.512041	0.620123	0.451183	0.582724	0.724327	1.02845	0.877346	0.946254	0.713572	0.603752	0.857989
STD	AMDIS	Arginine | Ornithine	#4	1814	21.55	142	AA	Arginine#4 (Ornithine$4tms)	x	0.463537	0.622292	0.579044	0.749147	0.729245	0.381405	0.524507	0.459755	0.546436	0.572328	0.628653	0.496886
STD	AMDIS	Arginine | Citrulline	#5	1819	21.6	157	AA	Arginine#5 (Citrulline$3tms)	x	0.539215	0.62144	0.654422	0.987628	0.757915	0.404219	0.573937	0.786071	0.603535	0.727093	0.712124	0.618971
STD	AMDIS	Asparagine	2tms	1498	17.82	243	AA	Asparagine$2tms		0.68861	0.665135	0.58902	0.850067	0.713642	0.763559	0.870711	0.995067	0.892804	1.47786	0.701295	1
STD	AMDIS	Asparagine	4tms	1625	19.4	188	AA	Asparagine$4tms		0.770313	0.713372	0.704557	1.10013	0.749988	0.749564	0.856868	0.907679	0.87652	1.60937	0.807672	1
STD	AMDIS	Asparagine	3tms	1664	19.87	231	AA	Asparagine$3tms		0.719775	0.742965	0.549824	0.974395	0.672861	0.605472	0.824917	1.03292	0.826022	1.44316	0.731964	0.946497
								Asparagine#AVG	x	0.726233	0.707157	0.614467	0.974863	0.712164	0.706198	0.850832	0.978555	0.865115	1.51013	0.746977	0.982166
STD	AMDIS	Aspartate	3tms	1516	18.06	232	AA	Aspartate$3tms	x	0.630691	0.638958	0.619841	0.389422	0.574248	0.934457	0.979918	1.10873	0.941702	0.679382	0.570632	0.928839
STD	AMDIS	Beta-Alanine	2tms	1194	13.2177	176	AA	Beta-Alanine$2tms		1.08695	0.939424	0.93619	1.13552	0.901916	0.776983	0.722186	0.692686	0.62743	1.14329	1	0.792515
STD	AMDIS	Beta-Alanine	3tms	1426	16.86	248	AA	Beta-Alanine$3tms	x	0.589449	0.441295	0.713144	0.64816	0.679994	0.874739	0.824554	0.963267	1.1308	1.20664	0.614408	1
STD	AMDIS	Cysteine	3tms	1552	18.5	220	AA	Cysteine$3tms	x	0.790451	0.825903	0.864098	1.40143	1.11812	0.449992	0.542592	0.529912	0.515395	0.87959	1	0.583496
STD	AMDIS	Cystine	4tms	2291	26.1247	218	AA	Cystine$4tms	x	0.725476	0.67185	0.667411	1.14359	0.739122	0.645852	0.776315	0.75524	0.864901	1.95769	0.78949	1
LIB	AMDIS	GABA	2tms	1301	15.0288	102	AA	GABA$2tms		0.88202	1.54111	0.451481	1.4813	0.644088	0.0129092	0.0178982	0.0184924	0.0245014	0.331714	1	0.081103
STD	AMDIS	GABA	3tms	1528	18.21	174	AA	GABA$3tms	x	0.713	1.22795	0.511075	1.65274	0.895234	0.0238717	0.0355866	0.0479959	0.0727198	0.930037	1	0.222042
STD	AMDIS	Glutamic acid	pyro	1516	18.07	156	AA	Glutamate$pyro		0.94608	0.801772	0.851151	1.03209	0.910853	0.922701	0.977706	0.958964	0.875349	1.26528	0.908389	1
STD	AMDIS	Glutamic acid	3tms	1615	19.29	246	AA	Glutamate$3tms		0.909984	0.770301	0.828156	0.930053	0.853256	0.914357	0.971761	1.00324	0.887846	1.2228	0.85835	1
								Glutamate#AVG	x	0.928032	0.786036	0.839654	0.981072	0.882054	0.918529	0.974734	0.981103	0.881598	1.24404	0.88337	1
STD	AMDIS	Glutamine (-H2O)	2tms	1470	17.43	155	AA	Glutamine(-H2O)$2tms		1.10298	0.637009	0.772032	0.879918	0.789201	0.758221	1.14388	0.995794	0.86099	1.24112	0.836229	1
STD	AMDIS	Glutamine (-H2O)	3tms	1587	18.95	344	AA	Glutamine(-H2O)$3tms		1.05111	0.641677	0.843821	1.13262	0.904011	0.68942	1.06246	0.92006	0.860334	1.46773	0.914649	1
								Glutamine(-H2O)$AVG	x	1.07705	0.639343	0.807926	1.00627	0.846606	0.723821	1.10317	0.957927	0.860662	1.35442	0.875439	1
STD	AMDIS	Glutamine	4tms	1728	20.59	227	AA	Glutamine$4tms		0.805606	0.812025	0.923827	1.18505	0.960495	0.808293	1.06356	0.999491	0.925887	1.20276	0.9374	1
STD	AMDIS	Glutamine	3tms	1767	21.04	156	AA	Glutamine$3tms		0.876189	0.85124	0.853899	1.09963	0.917297	0.861733	1.03023	1.01181	0.926064	1.17016	0.919651	1
								Glutamine#AVG	x	0.840897	0.831633	0.888863	1.14234	0.938896	0.835013	1.0469	1.00565	0.925976	1.18646	0.928526	1
STD	AMDIS	Glycine	2tms	1130	11.9079	147	AA	Glycine$2tms		1.19372	1.09274	0.664612	1.14398	0.90495	0.426831	0.369982	0.279528	0.284477	0.70628	1	0.41342
STD	AMDIS	Glycine	3tms	1305	15.11	174	AA	Glycine$3tms	x	0.945779	0.965534	0.848022	1.2378	1.00286	0.890319	0.779182	0.845664	0.801797	1.28039	1	0.919471
STD	MS-Search	Histidine	3tms	1915	22.6	254	AA	Histidine$3tms	x	0.929481	1.23014	0.758107	1.08148	1.00079	0.878394	0.869036	0.674331	0.860283	1.41168	1	0.938745
LIB	AMDIS	Homoserine	3tms	1449	17.14	218	AA	Homoserine$3tms	x	0.897845	1.06972	1.07832	0.919268	1.03485	0.551378	0.632585	0.693582	0.65675	0.766487	1	0.660156
STD	AMDIS	Isoleucine	2tms	1293	14.91	158	AA	Isoleucine$2tms	x	0.470755	0.392124	0.369356	0.611219	0.409289	1.21778	0.845864	0.62821	1.07771	1.23044	0.450548	1
STD	AMDIS	Leucine	2tms	1274	14.57	158	AA	Leucine$2tms	x	0.515248	0.426184	0.381579	0.660759	0.434173	1.19724	0.817475	0.650076	1.03307	1.30214	0.483589	1
STD	AMDIS	Lysine	4tms	1919	22.64	156	AA	Lysine$4tms	x	0.171985	0.186852	0.196421	0.366907	0.312791	0.773339	0.688166	0.899877	1.11584	1.52277	0.246991	1
STD	MS-Search	Methionine	2tms	1516	18.05	176	AA	Methionine$2tms	x	0.721218	0.685606	0.680081	0.612905	0.646053	0.998667	1.00094	1.00871	0.996215	0.995468	0.669173	1
LIB	MS-Search	O-Acetyl-Serine	2tms	1392	16.3594	174	AA	O-Acetyl-Serine$2tms	x	0.544759	0.858294	0.839838	1.03305	1.20171	0.610037	0.967603	1.07099	1.02473	1.32664	0.895531	1
STD	AMDIS	Phenylalanine	2tms	1624	19.39	218	AA	Phenylalanine$2tms	x	0.847303	0.760979	0.68805	1.08984	0.73492	0.828305	0.862898	0.917419	0.956161	1.43522	0.824217	1
STD	AMDIS	Proline	2tms	1296	14.97	142	AA	Proline$2tms	x	0.941507	0.929712	0.714096	1.51356	0.901125	0.104689	0.151481	0.126001	0.161551	1.02755	1	0.314254
STD	AMDIS	Serine	3tms	1359	15.9	218	AA	Serine$3tms	x	0.681806	0.752509	0.693471	0.674171	0.685904	0.957172	1.06552	0.995234	0.992738	0.989335	0.697572	1
STD	AMDIS	Threonine	3tms	1384	16.28	218	AA	Threonine$3tms	x	0.47368	0.435632	0.384174	0.576795	0.422768	1.10565	0.862547	0.893341	0.965054	1.17341	0.45861	1
STD	AMDIS	Tryptophan	3tms	2214	25.45	202	AA	Tryptophan$3tms	x	0.58044	0.601945	0.499053	0.838383	0.552748	1.13235	0.848166	0.780826	1.00671	1.23195	0.614514	1
STD	MS-Search	Tyrosine	3tms	1935	22.8	354	AA	Tyrosine$3tms	x	1.00232	0.956887	0.850691	1.2261	0.964003	0.629914	0.691395	0.760572	0.722163	1.42497	1	0.845803
STD	AMDIS	Valine	2tms	1215	13.64	144	AA	Valine$2tms	x	0.590521	0.515306	0.505189	0.739824	0.542984	1.15715	0.866693	0.735669	1.07489	1.1656	0.578765	1
STD	AMDIS	Alpha-Tocopherol	1tms	3145	32.5	502	APO	Alpha-Tocopherol$tms	x	0.607177	0.564486	0.505812	0.669429	0.500409	1.12386	0.898058	1.01779	0.895879	1.06442	0.569463	1
STD	AMDIS	Beta-sitosterol	1tms	3340	33.91	396	APO	Beta-sitosterol$1tms	x	0.613017	0.570939	0.53941	0.59454	0.512125	1.1478	0.961825	1.0309	0.962688	0.89679	0.566006	1
LIB	AMDIS	Campesterol	1tms	3263	33.32	343	APO	Campesterol$1tms	x	0.403624	0.384748	0.397224	0.411304	0.44647	1.13352	0.869651	0.990606	1.06076	0.945463	0.408674	1
LIB	MS-Search	Cholesterol	1tms	3165	32.6373	329	APO	Cholesterol$1tms	x	0.264177	0.292208	0.351788	0.337827	0.507379	0.416527	0.184695	0.56839	0.455038	0.479292	0.350676	0.420788
LIB	AMDIS	Phytol	1tms	2171	25.0684	143	APO	Phytol$1tms	x	0.477872	0.447321	0.40765	0.514641	0.416823	1.30813	0.923087	1.04161	0.850057	0.877114	0.452861	1
LIB	AMDIS	C9:0 (Nonanoic acid)	1tms	1360	15.9148	215	FA	C9:0$1tms	x	0.897295	0.834502	0.71117	0.74308	0.771044	0.805169	0.845328	0.801056	0.789367	0.812505	0.791418	0.810685
LIB	AMDIS	C12:0 (Lauric acid)	1tms	1650	19.6974	257	FA	C12:0$1tms	x	0.783973	0.506851	0.517065	0.428573	0.516463	0.578408	0.541529	0.463215	0.463231	0.556377	0.550585	0.520552
STD	MS-Search	C14:0 (Myristic acid)	1tms	1845	21.877	285	FA	C14:0$1tms	x	0.790175	0.822535	0.656915	0.728054	0.776142	0.755858	0.713045	0.723156	0.827219	0.858481	0.754764	0.775552
STD	AMDIS	C16:0 (Palmitic acid)	1tms	2043	23.868	313	FA	C16:0$1tms	x	0.662203	0.859383	0.775363	0.919757	1.00628	0.984181	0.994524	0.97402	1.01882	1.02846	0.844598	1
STD	AMDIS	C18:0 (Stearic acid)	1tms	2241	25.692	341	FA	C18:0$1tms	x	0.972077	1.02389	0.948087	0.985939	0.965335	1.02095	0.889954	0.915773	1.12191	1.05141	0.979066	1
STD	AMDIS	C18:1 (Oleic acid)	1tms	2215	25.4607	339	FA	C18:1$1tms	x	0.154552	0.200613	0.166006	0.208275	0.237165	0.171219	0.172518	0.194575	0.184101	0.203259	0.193322	0.185134
STD	AMDIS	C18:2 (Linoleic acid)	1tms	2206	25.4063	337	FA	C18:2$1tms	x	0.217538	0.325535	0.223913	0.36002	0.410169	0.371622	0.361063	0.406841	0.371081	0.45449	0.307435	0.393019
STD	MS-Search	C18:3 (Linolenic acid)	1tms	2214	25.4644	335	FA	C18:3$1tms	x	0.416309	0.611691	0.518456	0.788185	1.00946	0.939753	0.959609	1.10629	0.935527	1.05882	0.668821	1
LIB	AMDIS	C20:0 (Arachidic acid)	1tms	2439	27.3766	369	FA	C20:0$1tms	x	0.544687	0.724007	0.581671	0.835674	0.878401	0.587295	0.693211	0.696948	0.797231	0.911505	0.712888	0.737238
LIB	AMDIS	C20:1 (Eicosenoic acid)	1tms	2412	27.1698	367	FA	C20:1$1tms	x	0.078497	0.10207	0.0635444	0.115453	0.116693	0.0776504	0.0644203	0.0788835	0.0967154	0.128249	0.0952514	0.0891838
LIB	MS-Search	Guanine	3tms	2122	24.6	352	NUCLEO	Guanine$3tms	x	0.159495	0.141151	0.143058	0.203594	0.149693	0.132115	0.103663	0.136039	0.160319	0.212011	0.159398	0.14883
LIB	AMDIS	Uracil	2tms	1335	15.549	241	NUCLEO	Uracil$2tms	x	0.88422	0.997312	0.890595	1.12081	1.10706	0.588102	0.660383	0.712315	0.786733	1.02096	1	0.753699
LIB	AMDIS	Uridine	4tms	2441	27.396	517	NUCLEO	Uridine$4tms	x	0.478064	1.03534	0.515619	1.94505	1.02593	0.115408	0.135755	0.234554	0.296596	1.77353	1	0.511169
STD	AMDIS	2-Oxoglutarate	2tms	1572	18.73	198	OA	2-Oxoglutarate$2tms	x	1.17579	0.926405	1.03708	1.03026	0.830461	0.857677	0.837447	1.01137	0.761847	0.938392	1	0.881347
STD	AMDIS	Aconitate	3tms	1742	20.76	375	OA	Aconitate$3tms	x	1.37299	0.773838	0.858524	0.683325	0.673732	0.967205	1.14405	1.28211	0.800245	0.806384	0.872481	1
STD	AMDIS	Ascorbate	4tms	1943	22.9	332	OA	Ascorbate$4tms	x	1.06312	0.809248	1.01195	1.26946	0.846219	0.693116	0.933909	0.839474	0.542051	1.02685	1	0.807079
STD	AMDIS	Citrate	4tms	1812	21.54	273	OA	Citrate$4tms	x	0.874514	0.810967	0.818149	0.777164	0.764723	0.912862	1.02206	1.10541	0.920143	1.03952	0.809103	1
STD	AMDIS	Dehydroascorbate	#1	1834	21.757	316	OA	Dehydroascorbate#1	4	0.595885	0.853931	0.53913	0.620679	1.03669	0.81408	0.73771	0.927295	1.45092	1.07	0.729263	1
STD	AMDIS	Dehydroascorbate	#2	1842	21.853	316	OA	Dehydroascorbate#2	1	0.859235	1.03139	0.704438	0.782438	0.912111	0.978097	0.92077	0.960259	1.12739	1.01349	0.857922	1
STD	MS-Search	Dehydroascorbate	#3	1869.1	22.1278	316	OA	Dehydroascorbate#3	2	0.767208	1.04788	0.529175	0.585388	0.761123	1.00749	0.782103	1.01292	1.21659	0.9809	0.738155	1
STD	AMDIS	Dehydroascorbate	#5	1902	22.4802	244	OA	Dehydroascorbate#5	5	0.738103	1.02178	0.608982	0.761894	0.934189	0.951268	0.84241	0.934094	1.24797	1.02426	0.812989	1
STD	AMDIS	Dehydroascorbate	#6	1927	22.7312	244	OA	Dehydroascorbate#6	3	0.866483	1.34553	0.73441	0.830364	1.22322	0.744285	0.639126	0.762546	0.999917	0.864218	1	0.802018
								Dehydroascorbate#AVG		0.765383	1.0601	0.623227	0.716153	0.973466	0.899044	0.784424	0.919422	1.20856	0.990572	0.827666	0.960404
STD	AMDIS	Fumarate	2tms	1350	15.76	245	OA	Fumarate$2tms	x	0.550879	0.508036	0.564114	0.44668	0.583634	0.461608	0.460093	0.552729	0.578333	0.517187	0.530669	0.51399
LIB	MS-Search	Galactonic acid	6tms	1991	23.3908	292	OA	Galactonic-acid$6tms	x	0.498432	0.497213	0.36496	0.613987	0.417447	0.361289	0.373828	0.377399	0.332163	0.524156	0.478408	0.393767
LIB	AMDIS	Gallic acid	4tms	1951	22.9661	281	OA	Gallic-acid$4tms	x	1.15571	1.02618	0.973218	0.963118	0.881776	0.795886	0.84992	0.800325	0.735045	0.783085	1	0.792852
LIB	MS-Search	Gluconic acid	6tms	1995	23.4326	292	OA	Gluconic-acid$6tms	x	0.759845	0.651802	0.426855	0.461697	0.507698	0.582844	0.636487	0.300258	0.356185	0.340775	0.561579	0.44331
STD	MS-Search	Glycerate	3tms	1330	15.46	292	OA	Glycerate$3tms	x	0.586152	0.73339	0.68196	0.707003	0.595904	1.2772	0.995487	1.11757	0.927862	0.681884	0.660882	1
STD	AMDIS	Glycolate	2tms	1082	10.94	177	OA	Glycolate$2tms	x	1.09366	0.865485	0.95913	0.916611	0.832705	0.941825	0.986376	0.890446	1.21412	0.96723	0.933518	1
LIB	AMDIS	Hydroxyglutarate	3tms	1571	18.74	247	OA	Hydroxyglutarate$3tms	x	0.904931	0.836443	0.760271	1.50641	0.991944	0.130235	0.161135	0.118409	0.147847	0.845576	1	0.28064
LIB	AMDIS	Itaconate	2tms	1341	15.63	259	OA	Itaconate$2tms	x	0.624999	0.69005	0.586396	0.688639	0.732984	1.01898	1.25294	1.05777	0.945993	0.724325	0.664614	1
LIB	AMDIS	Lactate	2tms	1064	10.58	190	OA	Lactate$2tms	x	0.812135	0.856118	0.63578	1.83434	0.861626	0.0656766	0.0621657	0.1047	0.17968	0.220612	1	0.126567
STD	AMDIS	Malate	3tms	1484	17.65	233	OA	Malate$3tms	x	1.15832	1.03536	1.12373	0.827678	0.854913	0.649686	0.741045	0.888168	0.684693	0.807835	1	0.754285
STD	AMDIS	Maleate	2tms	1301	15.03	245	OA	Maleate$2tms	x	1.40149	0.94841	0.920769	0.946839	0.782495	0.39877	0.513883	0.544163	0.461786	0.767427	1	0.537206
STD	AMDIS	Malonate	2tms	1206	13.43	233	OA	Malonate$2tms	x	0.718908	0.754393	0.533079	0.720022	0.609118	0.69326	0.687859	0.825979	0.483797	0.596237	0.667104	0.657426
STD	AMDIS	Oxalate	2tms	1140	12.11	147	OA	Oxalate$2tms	x	1.22149	1.02628	0.96037	0.995103	0.796759	0.656595	0.528788	0.67862	0.62667	0.766365	1	0.651408
LIB	MS-Search	Pantothenate	3tms	1985	23.3	291	OA	Pantothenate$3tms	x	0.938091	0.511138	0.445451	0.437696	0.446982	1.05403	0.948931	0.962302	0.962965	1.07177	0.555871	1
LIB	MS-Search	Pipecolate	2tms	1364	15.97	156	OA	Pipecolate$2tms	x	0.446815	0.343239	0.399441	0.503344	0.495043	1.3284	0.870334	0.755567	1.2484	0.7973	0.437576	1
STD	MS-Search	Pyruvate	1tms	1035	10.3	174	OA	Pyruvate$1tms	x	1.0278	0.808674	1.05402	1.14346	0.966038	0.755884	0.636068	0.713858	0.790301	0.757996	1	0.730821
LIB	AMDIS	Quinate	5tms	1855	21.98	345	OA	Quinate$5tms	x	0.760035	0.83351	0.73361	0.800202	0.770471	0.497139	0.49242	0.58073	0.537707	0.627588	0.779566	0.547117
STD	MS-Search	Sikimate	4tms	1802	21.4337	372	OA	Sikimate$4tms	x	0.634306	0.871313	0.486793	0.806971	0.647036	0.830462	1.08974	0.836996	1.26179	0.981013	0.689284	1
STD	AMDIS	Succinate	2tms	1313	15.21	147	OA	Succinate$2tms	x	1.04666	0.926332	0.783775	1.33879	0.904435	0.457457	0.623058	0.658735	0.537566	1.59267	1	0.773897
LIB	AMDIS	Threonate	4tms	1556	18.56	292	OA	Threonate$4tms	x	1.05888	1.0213	0.964819	0.977287	0.977713	0.742287	0.784194	0.90111	0.881455	0.860773	1	0.833964
LIB	MS-Search	Uric-acid	4tms	2095	24.35	456	OA	Uric-acid$4tms	x	0.561963	0.417633	0.541304	0.661944	0.484638	0.231571	0.278435	0.41284	0.330881	0.741263	0.533496	0.398998
LIB	AMDIS	Allantoin	4tms	1880	22.24	518	OTHER	Allantoin$4tms	o	0.126912	0.14418	0.112085	0.0965555	0.0961945	1.20593	0.920193	0.948222	1.1198	0.805853	0.115186	1
LIB	AMDIS	Allantoin	5tms	1902	22.47	518	OTHER	Allantoin$5tms		0.114941	0.17468	0.141305	0.177541	0.182424	0.886507	0.733787	1.01123	1.24158	1.12689	0.158178	1
								Allantoin#AVG	x	0.120926	0.15943	0.126695	0.137048	0.139309	1.04622	0.82699	0.979728	1.18069	0.966371	0.136682	1
STD	MS-Search	Arabitol	5tms	1716	20.47	217	OTHER	Arabitol$5tms	x	0.243558	0.24999	0.243785	0.246373	0.220165	0.469673	0.464417	0.495574	0.42914	0.434235	0.240774	0.458608
LIB	AMDIS	Erythritol	4tms	1505	17.93	217	OTHER	Erythritol$4tms	x	0.569663	0.493743	0.489079	0.416162	0.400382	1.106	1.00494	1.09268	1.02334	0.773042	0.473806	1
STD	AMDIS	Glycerol	3tms	1276	14.62	205	OTHER	Glycerol$3tms	x	0.710215	0.631538	0.580328	0.701505	0.63306	0.765907	0.751577	0.629317	0.691726	0.66208	0.651329	0.700122
STD	AMDIS	Mannitol	6tms	1928	22.74	319	OTHER	Mannitol$6tms	x	0.0466582	0.0759678	0.0505192	0.0696177	0.0630151	0.0169082	0.0370192	0.0330175	0.021851	0.0701142	0.0611556	0.035782
STD	AMDIS	myo-inositol	6tms	2093	24.33	217	OTHER	myo-inositol$6tms	x	0.492836	0.497419	0.484987	0.621401	0.536293	0.649774	0.635234	0.644708	0.647963	0.781056	0.526587	0.671747
STD	MS-Search	Putrescine	4tms	1736	20.7	174	OTHER	Putrescine$4tms	x	0.84389	0.672778	0.814353	0.783191	0.81242	0.845165	0.971728	0.951805	1.17925	1.05205	0.785326	1
STD	AMDIS	Ribitol	5tms	1721	20.53	217	OTHER	Ribitol$5tms	x	0.371854	0.425281	0.396038	0.422238	0.404162	0.958465	0.879837	0.94355	0.936815	0.975965	0.403915	0.938926
STD	With IS	Sorbitol	6tms	1935	22.81	319	OTHER	Sorbitol$6tms	x	0.754368	0.826234	0.730821	1.14983	0.871398	0.155872	0.229299	0.195035	0.188723	0.476153	0.866529	0.249016
LIB	MS-Search	Sulfamate	2tms	1401	16.52	298	OTHER	Sulfamate$2tms	x	1.15586	1.12433	1.01555	0.9108	0.793459	0.72084	0.653443	0.703036	0.573465	0.673441	1	0.664845
LIB	AMDIS	Sulfate	2tms	1165	12.61	227	OTHER	Sulfate$2tms	x	0.96789	0.93858	0.796724	0.926884	0.603956	0.424786	0.287233	0.249094	0.248971	0.359213	0.846807	0.31386
LIB	AMDIS	Thiodiglycol	2tms	1414	16.693	116	OTHER	Thiodiglycol$2tms	x	0.507671	0.557972	0.490749	0.399245	0.522735	0.292804	0.31008	0.279807	0.227876	0.234222	0.495675	0.268958
STD	AMDIS	Urea	2tms	1242	14.0358	189	OTHER	Urea$2tms	x	0.991776	0.730242	0.610331	0.858253	0.549368	1.07999	0.987794	1.00153	0.991629	0.939055	0.747994	1
LIB	AMDIS	Xanthine	3tms	2009.6	23.5557	353	OTHER	Xanthine$3tms	x	0.0445695	0.0461191	0.0446538	0.05846	0.0488627	0.0372945	0.0266773	0.0207093	0.0504224	0.0361529	0.048533	0.0342513
LIB	MS-Search	3-Phosphoglycerate	4tms	1798	21.38	459	PHOSPHO	3-Phosphoglycerate$4tms	x	0.805434	0.877831	0.982815	1.5462	0.787715	0.99642	0.86368	0.704751	0.733116	0.951006	1	0.849795
STD	AMDIS	Fructose-6-P	6tms / meox1	2300	26.22	315	PHOSPHO	Fructose-6-P$meox1	x	0.915197	0.896621	0.853377	1.30318	1.03163	0.447643	0.637465	0.65791	0.703258	1.67862	1	0.824979
STD	AMDIS	Glucose-6-P	6tms / meox1	2315	26.34	299	PHOSPHO	Glucose-6-P$meox1		0.929012	0.943762	0.869671	1.27225	0.985302	0.473251	0.634618	0.669236	0.682122	1.45959	1	0.783763
STD	AMDIS	Glucose-6-P	6tms / meox2	2335	26.51	299	PHOSPHO	Glucose-6-P$meox2		0.883058	0.924997	0.857285	1.32983	1.00483	0.472996	0.597819	0.727436	0.738816	1.43502	1	0.794417
								Glucose-6-P$SUM	x	0.921948	0.940877	0.867767	1.2811	0.988304	0.473212	0.628961	0.678182	0.690837	1.45581	1	0.7854
STD	AMDIS	Glycerol-3-P	4tms	1754	20.9008	357	PHOSPHO	Glycerol-3-P$4tms	x	0.686127	0.792259	0.584515	0.805337	0.586542	1.16473	0.841497	0.908996	0.987162	1.09762	0.690956	1
LIB	MS-Search	Myo-inositol-1P	7tms	2413	27.16	318	PHOSPHO	Myo-inositol-1P$7tms	x	0.439198	0.599188	0.462834	0.560453	0.465268	0.573207	0.457751	0.627945	0.688189	0.731827	0.505388	0.615784
STD	AMDIS	Phosphate	3tms	1272	14.55	299	PHOSPHO	Phosphate$3tms	x	0.780917	0.84566	0.499942	0.979802	0.591225	0.894417	0.803497	0.977641	0.948501	1.37594	0.739509	1
STD	MS-Search	Ribose-5-P	5tms / meox1	2108	24.42	315	PHOSPHO	Ribose-5-P$5tms	x	0.800109	0.876846	0.905216	1.47514	0.942687	0.563767	0.68829	0.811875	0.382099	1.44319	1	0.777845
STD	AMDIS	Arabinose	4tms / meox1	1658	19.8	307	SUG	Arabinose$meox1	x	0.426437	0.443351	0.393313	0.237981	0.309792	1.28282	1.02451	1.06753	1.10059	0.524548	0.362175	1
STD	AMDIS	Cellobiose	8tms / meox1	2704	29.43	361	SUG	Cellobiose$meox1	x	0.573197	0.593268	0.564141	0.677423	0.604613	0.647564	0.627582	0.721244	0.750517	0.673056	0.602529	0.683993
STD	AMDIS	Fructose	5tms / meox1	1867	22.12	217	SUG	Fructose$meox1		0.739161	0.764445	0.585468	0.852801	0.705099	0.902563	0.908547	1.26309	1.04757	0.878232	0.729395	1
STD	AMDIS	Fructose	5tms / meox2	1876	22.21	217	SUG	Fructose$meox2		0.594772	0.645744	0.509021	0.714877	0.575749	0.910409	0.868639	1.29761	1.06193	0.861413	0.608033	1
								Fructose$SUM	x	0.681142	0.716749	0.55475	0.797381	0.653124	0.905716	0.892511	1.27696	1.05334	0.871474	0.680629	1
STD	AMDIS	Galactinol	9tms	2993	31.4706	204	SUG	Galactinol$9tms	x	0.0214295	0.0105666	0.0150771	0.0130402	0.0140617	0.0614636	0.0626855	0.0691373	0.05627	0.0530959	0.014835	0.0605305
STD	AMDIS	Galactose	5tms / meox1	1886.6	22.3176	319	SUG	Galactose$meox1	x	0.88605	1.00554	0.775335	0.81454	0.762519	1.13377	0.985483	1.07639	0.955359	0.849005	0.848796	1
LIB	MS-Search	Gentiobiose	8tms / meox1	2818	30.2821	361	SUG	Gentiobiose$meox1	x	0.213581	0.205711	0.210192	0.334078	0.252592	0.0574233	0.0865416	0.0761824	0.0726587	0.127053	0.243231	0.0839718
LIB	AMDIS	Glucopyranose	4tms	1763	20.9901	217	SUG	Glucopyranose$4tms	x	0.842111	0.761292	0.618158	0.74741	0.573236	0.203152	0.355922	0.245915	0.260829	0.33654	0.708441	0.280472
STD	AMDIS	Glucose	5tms / meox1	1892	22.3818	364	SUG	Glucose$meox1		0.918003	0.984524	0.750019	1.41014	0.937309	0.0385538	0.234157	0.100117	0.0969985	0.703509	1	0.234667
STD	AMDIS	Glucose	5tms / meox2	1912	22.5849	364	SUG	Glucose$meox2		0.876429	1.09196	0.693061	1.34579	0.992766	0.0332103	0.117784	0.0501436	0.0201336	0.650348	1	0.174324
								Glucose$SUM	x	0.917004	0.987104	0.748652	1.4086	0.938641	0.0384255	0.231362	0.0989169	0.0951529	0.702232	1	0.233218
LIB	AMDIS	Levoglucosan	3tms	1699.2	20.2754	204	SUG	Levoglucosan$3tms	x	1.229	0.883497	0.826342	0.794784	0.615253	0.340642	0.55795	0.325457	0.346628	0.36192	0.869775	0.386519
STD	AMDIS	Maltose	8tms / meox1	2741	29.7066	160	SUG	Maltose$meox1	x	0.980417	0.865748	0.895124	1.24584	1.01287	0.0802048	0.255068	0.116787	0.138369	0.515306	1	0.221147
LIB	MS-Search	Mannose	5tms / meox1	1882	22.267	319	SUG	Mannose$meox1		0.965895	0.907614	0.71512	1.49469	0.916684	0.0663189	0.199772	0.179689	0.160836	1.69638	1	0.4606
LIB	MS-Search	Mannose	5tms / meox2	1898	22.4382	319	SUG	Mannose$meox2		0.85731	0.87336	0.623044	1.77732	0.868969	0.0677895	0.201352	0.165305	0.152605	2.16318	1	0.550046
								Mannose$SUM	x	0.954971	0.904168	0.705857	1.52312	0.911884	0.0664669	0.199931	0.178242	0.160008	1.74334	1	0.469598
STD	AMDIS	Raffinose	11tms	3371	34.147	361	SUG	Raffinose$11tms	x	0.0236888	0.0173464	0.0147037	0.0145471	0.0069168	0.00335767	0.00214885	0.00335764	0.00535222	0.00843557	0.0154406	0.00453039
STD	AMDIS	Rhamnose	4tms / meox1	1713	20.4382	160	SUG	Rhamnose$meox1	x	0.549247	0.498212	0.502962	0.42625	0.416586	1.09414	0.9787	1.12301	1.03013	0.774014	0.478651	1
STD	AMDIS	Ribose	4tms / meox1	1673	19.9761	217	SUG	Ribose$4tms	x	0.609094	0.532672	0.497959	0.52696	0.502835	1.13049	0.91928	0.926302	1.07066	0.953268	0.533904	1
STD	AMDIS	Sucrose	8tms	2642	28.9433	305	SUG	Sucrose$8tms	x	0.708189	0.639288	0.693649	0.765024	0.659968	0.687564	0.856198	0.780556	0.72405	0.818553	0.693224	0.773384
STD	AMDIS	Trehalose	8tms	2745	29.7408	191	SUG	Trehalose$8tms	x	0.161422	0.208866	0.277527	0.194329	0.26962	0.0950183	0.0830444	0.0356876	0.0965807	0.0872787	0.222353	0.0795219
STD	AMDIS	Xylose	4tms / meox1	1643	19.6257	217	SUG	Xylose$meox1		1.04768	0.98335	0.857449	1.13702	0.974509	0.726483	0.722017	0.921595	0.861728	1.30571	1	0.907506
STD	AMDIS	Xylose	4tms / meox2	1651	19.7182	217	SUG	Xylose$meox2		1.03903	0.985964	0.892577	1.15458	0.927843	0.87562	0.713981	0.872763	0.923148	1.55387	1	0.987876
								Xylose$SUM	x	1.0404	0.985551	0.887034	1.15181	0.935207	0.852086	0.715249	0.880468	0.913456	1.51471	1	0.975194
		Unk(1139/184)		1139	12.095	184	UNK	Unk(1139/184)	x	1.00287	1.0431	0.992353	1.04092	0.920761	0.979438	0.941207	0.910151	0.715955	0.985491	1	0.906448
		Unk(1239/248)		1239	14.0029	248	UNK	Unk(1239/248)	x	1.14226	1.04333	0.966876	0.978849	0.868687	0.883463	0.913046	0.957022	0.908199	1.06503	1	0.945352
		Unk(1250/157)		1250	14.173	157	UNK	Unk(1250/157)	x	0.938015	0.992801	0.948896	1.04779	1.01786	0.986825	0.984738	1.0339	0.927434	1.06711	0.989072	1
		Unk(1284/198)		1284	14.7465	198	UNK	Unk(1284/198)	x	0.963218	0.984069	0.852367	0.938033	0.804289	1.13463	1.08107	1.01679	0.916806	0.850704	0.908395	1
		Unk(1310/199)		1310	15.1669	199	UNK	Unk(1310/199)	x	1.01584	1.02653	0.94417	1.03851	0.97495	1.01592	1.02896	0.973514	0.905277	1.0325	1	0.991235
		Unk(1330/184)		1330	15.4853	184	UNK	Unk(1330/184)	x	0.540483	1.00817	1.02226	1.27721	0.72687	1.31329	1.07843	1.18028	0.635878	0.74649	0.914999	0.990875
		Unk(1336/117)		1336	15.5694	117	UNK	Unk(1336/117)	x	1.01892	1.00763	1.0059	1.00798	0.937655	0.997169	0.994503	0.979317	0.902651	0.987954	0.995618	0.972319
		Unk(1355/145)		1355	15.8427	145	UNK	Unk(1355/145)	x	1.02666	1.05518	0.99497	1.02213	0.901061	1.03821	1.02423	0.981686	0.884357	1.01359	1	0.988413
		Unk(1371/247)		1371	16.0792	247	UNK	Unk(1371/247)	x	0.986729	0.952289	0.825606	0.840678	0.75416	0.953503	0.955982	0.973948	0.952101	1.16447	0.871892	1
		Unk(1506/159)		1506	17.9393	159	UNK	Unk(1506/159)	x	0.996022	1.01493	0.930188	0.959569	0.894695	1.02687	0.986775	0.976372	0.898086	0.986055	0.959082	0.974833
		Unk(1509/306)		1509	17.9676	306	UNK	Unk(1509/306)	x	0.375892	0.917306	0.339437	0.346174	0.341631	3.62422	0.341688	0.347459	0.336922	0.349707	0.464088	1
		Unk(1536/327)		1536	18.3252	327	UNK	Unk(1536/327)	x	0.423781	0.386385	0.384076	0.414833	0.419652	0.363987	0.290779	0.362491	0.397641	0.455852	0.405745	0.37415
		Unk(1564/313)		1564	18.6706	313	UNK	Unk(1564/313)	x	1.14276	0.727894	0.465508	1.48952	0.871021	0.868838	1.29593	0.265278	1.61686	0.919228	0.939342	0.993226
		Unk(1660/275)		1660	19.8212	275	UNK	Unk(1660/275)	x	0.876617	0.86431	0.898154	1.29198	1.06894	0.769032	1.0068	0.901523	0.88901	1.21335	1	0.955944
		Unk(1679/243)		1679	20.0482	243	UNK	Unk(1679/243)	x	0.851891	0.792467	0.931847	1.36854	1.05525	0.633884	0.95301	0.782641	0.805157	1.12078	1	0.859095
		Unk(1690/277)		1690	20.1765	277	UNK	Unk(1690/277)	x	0.100756	0.073951	0.0801571	0.0636921	0.0863887	0.0608835	0.0639662	0.0660452	0.0718981	0.069015	0.0809889	0.0663616
		Unk(1722/198)		1722	20.535	198	UNK	Unk(1722/198)	x	0.0971785	0.13712	0.125816	0.135812	0.1197	0.157504	0.142837	0.141843	0.17184	0.13286	0.123125	0.149377
		Unk(1738/394)		1738	20.7139	394	UNK	Unk(1738/394)	x	0.663842	0.593703	0.541711	0.690801	0.515021	0.988283	0.994395	0.966111	0.958562	1.09265	0.601016	1
		Unk(1748/259)		1748	20.8241	259	UNK	Unk(1748/259)	x	1.11424	1.16903	0.934798	1.07308	0.708843	0.311802	0.410083	0.425114	0.360494	0.573492	1	0.416197
		Unk(1759/243)		1759	20.9423	243	UNK	Unk(1759/243)	x	0.136434	0.112965	0.103448	0.091223	0.0737449	1.41811	0.981049	0.871953	0.98573	0.743158	0.103563	1
		Unk(1791/316)		1791	21.294	316	UNK	Unk(1791/316)	x	0.599813	0.833521	0.512376	0.71581	1.15697	0.814106	0.799686	0.854556	1.49517	1.03649	0.763697	1
		Unk(1804/299)		1804	21.4523	299	UNK	Unk(1804/299)	x	0.924653	0.776857	0.888931	0.649215	0.840294	0.31327	0.531664	0.402444	0.428049	0.575302	0.81599	0.450146
		Unk(1838/123)		1838	21.7979	123	UNK	Unk(1838/123)	x	0.507499	0.554311	0.550491	0.663718	0.547357	1.013	0.927428	1.06871	0.966178	1.02468	0.564675	1
		Unk(1873/389)		1873	22.1704	389	UNK	Unk(1873/389)	x	0.540754	0.72559	0.382483	0.406568	0.568464	1.00627	0.788838	0.992661	1.30269	0.909534	0.524772	1
		Unk(1960/495)		1960	23.0503	495	UNK	Unk(1960/495)	x	0.283605	0.348347	0.362593	0.340784	0.472125	1.34604	0.887542	1.17439	0.865298	0.726732	0.361491	1
		Unk(1996/531)		1996	23.4258	531	UNK	Unk(1996/531)	x	1.78808	1.00864	0.752895	0.791384	0.659004	0.749299	0.681934	0.579333	0.561489	0.598658	1	0.634143
		Unk(2032/470)		2032	23.7677	470	UNK	Unk(2032/470)	x	1.22268	0.864326	0.616982	0.737201	0.771587	1.01669	1.44198	0.917194	0.834796	0.789343	0.842555	1
		Unk(2122/399)		2122	24.5897	399	UNK	Unk(2122/399)	x	0.957468	0.70497	0.602309	0.711911	0.702962	1.0557	1.01378	1.02251	0.888042	1.01998	0.735924	1
		Unk(2134/293)		2134	24.7154	293	UNK	Unk(2134/293)	x	0.319811	0.360357	0.368785	0.39432	0.35033	0.138327	0.161175	0.174415	0.145566	0.206933	0.358721	0.165283
		Unk(2142/327)		2142	24.7986	327	UNK	Unk(2142/327)	x	1.00243	0.971857	0.886987	1.03778	0.908867	0.913293	0.944577	0.968929	1.04223	1.13097	0.961585	1
		Unk(2222/351)		2222	25.5467	351	UNK	Unk(2222/351)	x	0.853387	0.816482	0.739377	0.777867	0.723796	0.970231	0.950989	0.962173	0.927395	0.762522	0.782182	0.914662
		Unk(2276/337)		2276	26.002	337	UNK	Unk(2276/337)	x	0.0134788	0.0111207	0.0215598	0.00786821	0.0199239	0.0102015	0.0100885	0.0198422	0.0171967	0.0120153	0.0147903	0.0138688
		Unk(2309/337)		2309	26.2864	337	UNK	Unk(2309/337)	x	0.583441	0.69063	0.531568	0.620018	0.540485	0.445396	0.399153	0.348216	0.445757	0.291549	0.593228	0.386014
		Unk(2688/425)		2688	29.2966	425	UNK	Unk(2688/425)	x	1.39063	1.11587	0.983135	0.952889	0.557475	0.425373	0.392833	0.421276	0.294408	0.383126	1	0.383403
		Unk(2770/369)		2770	29.9361	369	UNK	Unk(2770/369)	x	1.03065	1.05063	0.910383	1.07521	0.933124	0.324962	0.324017	0.315587	0.345358	0.396029	1	0.341191
		Unk(2800/369)		2800	30.1687	369	UNK	Unk(2800/369)	x	0.97274	1.14746	0.892673	1.04793	0.939202	0.283405	0.305092	0.293211	0.315163	0.345446	1	0.308463
		Unk(2810/257)		2810	30.2377	257	UNK	Unk(2810/257)	x	1.09088	1.00985	0.9539	1.04633	0.899042	0.688641	0.646865	0.665158	0.614761	0.666289	1	0.656343
		Unk(2818/443)		2818	30.2869	557	UNK	Unk(2818/443)	x	1.2904	0.998006	0.939149	1.0061	0.766348	0.696248	0.750976	0.587714	0.545675	0.589256	1	0.633974
		Unk(2866/464)		2866	30.6132	464	UNK	Unk(2866/464)	x	0.00229108	0.00655179	0.0109932	0.0147941	0.0403365	0.0197363	0.0257339	0.0307914	0.0465548	0.0595483	0.0149933	0.0364729
		Unk(2895/341)		2895	30.8125	341	UNK	Unk(2895/341)	x	0.722469	0.840836	0.795808	0.833483	0.60811	0.527116	0.59336	0.542945	0.503018	0.684236	0.760141	0.570135
		Unk(2911/341)		2911	30.9164	341	UNK	Unk(2911/341)	x	0.743501	0.814686	0.693404	0.979735	0.715201	0.684625	0.712477	0.703539	0.660568	0.865183	0.789306	0.725278
		Unk(2920/369)		2920	30.9935	369	UNK	Unk(2920/369)	x	1.24322	1.04019	0.813708	1.19762	0.705263	0.237291	0.307524	0.230263	0.206298	0.339972	1	0.264269
		Unk(2934/458)		2943	31.0812	458	UNK	Unk(2934/458)	x	0.86926	1.04043	0.894373	1.26616	0.929781	0.315541	0.815951	0.519077	0.564098	0.645403	1	0.572014
		Unk(2943/531)		2943	31.1395	531	UNK	Unk(2943/531)	x	1.07013	0.91409	0.997506	1.07104	0.947228	0.834428	0.889212	0.867608	0.814706	0.846079	1	0.850407
		Unk(2958/369)		2958	31.232	369	UNK	Unk(2958/369)	x	0.468657	0.584684	0.455289	0.671029	0.505852	0.0816828	0.194783	0.10204	0.144402	0.208474	0.537102	0.146276
		Unk(2980/531)		2980	31.3821	531	UNK	Unk(2980/531)	x	1.15607	1.11111	0.989157	1.00308	0.740579	0.565901	0.6656	0.647671	0.51911	0.603676	1	0.600392
		Unk(2982/369)		2982	31.3989	369	UNK	Unk(2982/369)	x	1.09637	1.06807	0.938307	1.0351	0.862153	0.532198	0.580854	0.570408	0.56267	0.61036	1	0.571298
		Unk(3021/369)		3021	31.664	369	UNK	Unk(3021/369)	x	0.69594	0.885984	0.674416	1.77034	0.973316	0.0234395	0.101768	0.0639127	0.0602324	0.629854	1	0.175841
		Unk(3033/531)		3033	31.7429	531	UNK	Unk(3033/531)	x	1.07831	1.09653	0.935214	0.994024	0.895921	0.697877	0.676098	0.684832	0.670634	0.785212	1	0.702931
		Unk(3049/552)		3049	31.8494	552	UNK	Unk(3049/552)	x	0.0444569	0.0341602	0.0490566	0.0744924	0.033541	0.00429153	0.0137388	0.0270547	0.0290631	0.0322869	0.0471414	0.021287
		Unk(3068/531)		3068	31.9812	531	UNK	Unk(3068/531)	x	1.32328	1.09745	0.939767	0.95165	0.687853	0.820482	0.678157	0.749061	0.564953	0.640493	1	0.690629
		Unk(3122/204)		3122	32.347	204	UNK	Unk(3122/204)	x	0.418674	0.421155	0.405417	0.571793	0.479228	0.127303	0.218965	0.192097	0.181558	0.328501	0.459253	0.209685
		Unk(3352/386)		3352	34.0094	386	UNK	Unk(3352/386)	x	1.04853	1.0457	0.904624	1.09576	0.905384	0.737226	0.664928	0.757918	0.786985	0.890427	1	0.767497
		Unk(3565/361)		3565	35.5914	361	UNK	Unk(3565/361)	x	0.0547655	0.0686144	0.0841861	0.117823	0.120568	0.00396441	0.00235839	0.00511109	0.00333383	0.00272979	0.0891914	0.0034995
		Unk(3576/591)		3576	35.6815	591	UNK	Unk(3576/591)	x	0.853559	0.980446	0.893349	1.08826	0.922011	0.847329	0.804358	0.895625	1.11811	1.05805	0.947526	0.944695

## Sheet: (b) AMDIS_Identifications
Supplementary table 4b: AMDIS identification results
The following table provides the net identification scores and calculated retention indices for all compounds identified through a batch analysis with the Automated Mass Spectral Deconvolution and Identification System (AMDIS v2.71, http://chemdata.nist.gov/mass-spc/amdis/) (Stein, 1999). Deconvoluted spectra and the corresponding retention indexes were matched against a build-in home-made librar…
Metabolites	Derivative	RI in library	RT (min)	Trace ion	Class	Compounds	Net identification scores obtained from AMDIS										Alkane-based retention indexes calculated with AMDIS
							C2_1	C2_2	C2_3	C2_4	C2_5	C1_1	C1_2	C1_3	C1_4	C1_5	C2_1	C2_2	C2_3	C2_4	C2_5	C1_1	C1_2	C1_3	C1_4	C1_5
Sorbitol-13C6	6tms	1935	22.8	323	IS	Sorbitol-13C6$6tms	97	96	98	98	97	97	98	98	98	95	1935.1	1935.1	1934.8	1934.7	1935	1935.1	1935.2	1935.1	1934.9	1934.6
4-Hydroxyproline	3tms	1524	18.15	140	AA	4-Hydroxyproline$3tms		75	80	85	74	90	86	90	89	89		1522.9	1522.7	1522.7	1522.7	1523	1523	1523.1	1523	1523
Alanine	2tms	1112	11.52	116	AA	Alanine$2tms	95	97	97	97	97	98	97	95	95	97	1110.5	1110.7	1110.6	1110.7	1110.7	1110.4	1110.6	1110.6	1110.5	1110.6
Alanyl-Alanine	2tms	1594	19.05	116	AA	Alanyl-Alanine$2tms				72						71				1594.5						1594.7
α-Aminoadipate	3tms	1710	20.4	260	AA	α-Aminoadipate$3tms	75	74	70			83	86	83	85	82	1710.1	1710.2	1710			1710.1	1710.3	1710.1	1710	1710
Arginine (derivative)	#1	1454	17.23	243	AA	Arginine#1 (Ornithine-1,5-lactam$2tms)	91	91	90	91	92	91	91	90	92	90	1453.4	1453.4	1453.3	1453.1	1453.3	1453.3	1453.4	1453.3	1453.2	1453.3
Arginine (derivative)	#3	1636	19.53	315	AA	Arginine#3 (derivative)	87	93	94	85	93	93	93	94	93	93	1635.4	1635.8	1635.7	1635.5	1635.7	1635.7	1635.9	1635.8	1635.7	1635.8
Arginine | Citrulline	#5	1819	21.6	157	AA	Arginine#5 (Citrulline$3tms)	94	96	96	95	93	95	94	93	93	94	1819.8	1819.7	1819.6	1819.6	1819.7	1819.6	1820	1819.8	1819.7	1819.5
Arginine | Ornithine	#2	1611	19.25	348	AA	Arginine#2 (Ornithine$3tms)	100	100	100	100	100	100	99	100	100	100	1611.3	1611.5	1611.2	1611.3	1611.2	1611.4	1611.5	1611.4	1611.2	1611.2
Arginine | Ornithine	#4	1814	21.55	142	AA	Arginine#4 (Ornithine$4tms)		75	76	77	77				75	70		1814.7	1814.8	1814.3	1814.5				1814.6	1814.2
Asparagine	2tms	1498	17.82	243	AA	Asparagine$2tms	80	75	79	81	82	80	78	78	78	79	1497.4	1497.2	1497.1	1497	1497.1	1497.2	1497.5	1497.2	1497.2	1497.2
Asparagine	4tms	1625	19.4	188	AA	Asparagine$4tms	85	85		87	88	85	88	86	87	90	1624.7	1624.7		1624.4	1624.6	1624.6	1624.8	1624.7	1624.5	1624.5
Asparagine	3tms	1664	19.87	231	AA	Asparagine$3tms	91	91	91	90	88	92	90	90	89	89	1664.5	1664.6	1664.3	1664.4	1664.4	1664.5	1664.6	1664.5	1664.3	1664.4
Aspartate	3tms	1516	18.06	232	AA	Aspartate$3tms	86	89	90	78	83	90	88	90	90	84	1516.9	1516.9	1516.6	1515.9	1515.9	1516.8	1516.8	1516.9	1516.7	1516.2
Beta-Alanine	2tms	1194	13.2177	176	AA	Beta-Alanine$2tms	94	95	95	96	95	95	94	94	94	96	1194.3	1194.5	1194.4	1194.3	1194.4	1194.3	1194.5	1194.4	1194.3	1194.3
Beta-Alanine	3tms	1426	16.86	248	AA	Beta-Alanine$3tms	96	95	96	94	96	97	97	97	97	94	1426.2	1426.2	1426	1426	1426.1	1426.1	1426.3	1426.2	1426	1426.1
Cysteine	3tms	1552	18.5	220	AA	Cysteine$3tms	88	86	85	87	87	73	77	72	72	75	1551.7	1552	1551.6	1551.8	1551.9	1551.8	1551.7	1551.8	1551.6	1551.8
Cystine	4tms	2291	26.1247	218	AA	Cystine$4tms	85	83	84	86	81	83	86	85	82	91	2290.5	2290.6	2290.4	2290.2	2290.3	2290.7	2290.6	2290.6	2290.4	2290.1
GABA	2tms	1301	15.0288	102	AA	GABA$2tms	86	86	88	86	88		73			89	1300.3	1300.4	1300.2	1300.2	1300.3		1300.4			1300.2
GABA	3tms	1528	18.21	174	AA	GABA$3tms	89	88	90	87	88	87	92	91	93	89	1527.7	1527.7	1527.6	1527.6	1527.8	1527.9	1527.8	1527.7	1527.5	1527.6
Glutamic acid	pyro	1516	18.07	156	AA	Glutamate$pyro	95	95	95	95	95	93	94	93	93	95	1516.9	1516.8	1516.6	1516.7	1516.7	1517.1	1517	1517.1	1516.9	1516.9
Glutamic acid	3tms	1615	19.29	246	AA	Glutamate$3tms	99	99	97	99	99	99	99	99	99	99	1615.7	1615.7	1615.5	1615.4	1615.6	1615.5	1615.8	1615.6	1615.5	1615.6
Glutamine (-H2O)	2tms	1470	17.43	155	AA	Glutamine(-H2O)$2tms	97	97	97	98	97	94	97	98	97	97	1468.9	1468.9	1468.7	1468.7	1468.8	1468.9	1469	1468.8	1468.7	1468.8
Glutamine (-H2O)	3tms	1587	18.95	344	AA	Glutamine(-H2O)$3tms	94	94	94	93	93	95	94	94	94	93	1587.3	1587.4	1587.2	1587.1	1587.3	1587.3	1587.5	1587.3	1587.1	1587.3
Glutamine	4tms	1728	20.59	227	AA	Glutamine$4tms	96	96	96	96	96	96	96	96	96	96	1728	1728	1727.9	1727.9	1728	1727.8	1728.4	1728	1728	1727.9
Glutamine	3tms	1767	21.04	156	AA	Glutamine$3tms	85	85	85	84	85	85	85	84	85	84	1768.8	1768.6	1768.4	1768.5	1768.2	1768.4	1768.7	1768.7	1768.4	1768.5
Glycine	2tms	1130	11.9079	147	AA	Glycine$2tms	87	87	86	86	87	86	78		85	86	1129.7	1129.9	1129.7	1129.7	1129.8	1129.7	1129.8		1129.6	1129.6
Glycine	3tms	1305	15.11	174	AA	Glycine$3tms	91	91	91	90	91	92	91	91	91	91	1305.4	1305.5	1305.3	1305.3	1305.4	1305.4	1305.5	1305.4	1305.3	1305.3
Homoserine	3tms	1449	17.14	218	AA	Homoserine$3tms	86	87	86	86	86	78	74	81	86	84	1447.4	1447.5	1447.4	1447.1	1447.5	1447.4	1447.5	1447.3	1447.2	1446.9
Isoleucine	2tms	1293	14.91	158	AA	Isoleucine$2tms	94	95	95	94	95	95	96	95	95	94	1293.1	1293.1	1292.9	1292.9	1293	1293.1	1293.1	1293.1	1293	1293
Leucine	2tms	1274	14.57	158	AA	Leucine$2tms	91	77	92	93	92	93	91	93	91	91	1273	1273.2	1272.9	1272.9	1273	1273	1273.2	1273	1273	1273
Lysine	4tms	1919	22.64	156	AA	Lysine$4tms						80	74	78	76	80						1918.7	1919	1918.8	1918.7	1918.6
Phenylalanine	2tms	1624	19.39	218	AA	Phenylalanine$2tms	91	91	92	91	91	91	92	91	91	91	1623.6	1623.7	1623.5	1623.5	1623.6	1623.6	1623.7	1623.6	1623.4	1623.5
Proline	2tms	1296	14.97	142	AA	Proline$2tms	93	93	93	93	93	95	93	93	93	93	1296.4	1296.6	1296.4	1296.4	1296.4	1296.4	1296.5	1296.4	1296.3	1296.4
Serine	3tms	1359	15.9	218	AA	Serine$3tms	92	93	92	93	93	93	92	93	92	93	1359.3	1359.5	1359.2	1359.2	1359.3	1359.3	1359.4	1359.3	1359.2	1359.2
Threonine	3tms	1384	16.28	218	AA	Threonine$3tms	97	97	95	97	97	96	96	96	96	96	1384.2	1384.2	1384.1	1384	1384.2	1384.1	1384.2	1384.2	1384	1384.1
Tryptophan	3tms	2214	25.45	202	AA	Tryptophan$3tms	96	95	94	95	94	97	96	94	96	96	2212.2	2212.3	2212	2211.8	2212	2212.1	2212.2	2212.1	2212	2211.9
Valine	2tms	1217	13.64	144	AA	Valine$2tms	93	96	95	95	96	95	95	95	95	95	1218.3	1218.5	1218.3	1218.3	1218.3	1218.3	1218.4	1218.5	1218.3	1218.2
Alpha-Tocopherol	1tms	3145	32.5	502	APO	Alpha-Tocopherol$tms	96	96	92	92	97	84	92	95	91	92	3144.7	3144.9	3145.1	3144.5	3144.6	3144.7	3144.8	3144.4	3144.6	3144.6
Beta-sitosterol	1tms	3340	33.91	396	APO	Beta-sitosterol$1tms	82	82	83	82	82	82	82	81	82	82	3339.1	3339.7	3339.8	3339.1	3339	3340.1	3339.7	3339	3339.6	3339.6
Campesterol	1tms	3262	33.32	343	APO	Campesterol$1tms	83	81	79	75	74	88	88	89	87	86	3259.7	3259.9	3260.2	3259.7	3259.8	3260.8	3260.3	3259.8	3259.7	3259.8
Phytol	1tms	2171	25.0684	143	APO	Phytol$1tms	86	100	84	89	86	86	88	86	89	92	2171	2171.2	2170.9	2170.7	2171	2171.1	2171.1	2171.1	2170.9	2170.7
C9:0 (Nonanoic acid)	1tms	1360	15.9148	215	FA	C9:0$1tms	85			83		80					1360.2			1360		1360.3
C12:0 (Lauric acid)	1tms	1650	19.6974	257	FA	C12:0$1tms	88	87	88	83	86	85	88	84	86	82	1650	1649.9	1649.9	1650	1649.8	1649.9	1650	1649.7	1649.8	1649.7
C16:0 (Palmitic acid)	1tms	2043	23.868	313	FA	C16:0$1tms	100	99	100	100	100	100	100	100	100	100	2043.5	2043.8	2043.4	2043.2	2043.5	2043.5	2043.7	2043.6	2043.2	2043.2
C18:0 (Stearic acid)	1tms	2241	25.692	341	FA	C18:0$1tms	100	100	100	100	100	100	100	100	100	100	2240.8	2240.9	2240.5	2240.5	2240.6	2240.6	2240.8	2240.8	2240.6	2240.3
C18:1 (Oleic acid)	1tms	2215	25.4607	339	FA	C18:1$1tms
C18:2 (Linoleic acid)	1tms	2206	25.4063	337	FA	C18:2$1tms	90	89	90	91	91	87	91	91	89	91	2207.6	2207.8	2207.6	2207.4	2207.5	2207.6	2207.7	2207.6	2207.5	2207.3
C20:0 (Arachidic acid)	1tms	2439	27.3766	369	FA	C20:0$1tms	79				78	80	82	81	80	78	2439.8				2438.8	2439.3	2439.4	2439.5	2439.5	2438.9
C20:1 (Eicosenoic acid)	1tms	2412	27.1698	367	FA	C20:1$1tms
Uracil	2tms	1335	15.549	241	NUCLEO	Uracil$2tms	82		80	88	89		86	85		88	1335.3		1335.4	1335.2	1335.3		1335.6	1335.2		1335.3
Uridine	4tms	2441	27.396	517	NUCLEO	Uridine$4tms	81	92	90	93	92	75		86	81	93	2441.8	2442.2	2442.1	2441.6	2441.8	2441.8		2442	2441.9	2441.4
2-Oxoglutarate	2tms	1572	18.73	198	OA	2-Oxoglutarate$2tms	85	85	85	83	83	86	87	86	87	83	1569.7	1569.9	1569.6	1569.5	1569.6	1569.6	1569.8	1569.6	1569.5	1569.6
Ascorbate	4tms	1943	22.9	332	OA	Ascorbate$4tms	92	94	94	91	94	92	94	93	92	89	1943.6	1943.3	1943.8	1943.9	1943.5	1943.4	1943.6	1943.6	1943.1	1943.3
Aconitate	3tms	1742	20.76	375	OA	Aconitate$3tms	87	84	86			91	91	91	90	80	1742.6	1742.4	1742.2			1742.5	1742.6	1742.4	1742.4	1742.6
Citrate	4tms	1812	21.54	273	OA	Citrate$4tms	100	100	100	100	100	100	100	99	100	99	1813.4	1813.9	1813.9	1813.3	1813.3	1813.4	1813.6	1813.9	1813.4	1813.6
Dehydroascorbate	#1	1834	21.757	316	OA	Dehydroascorbate#1	96	96	94	96	94	96	97	97	100	98	1834.2	1834.2	1833.9	1833.9	1834.1	1834	1834.3	1834.2	1834.1	1834
Dehydroascorbate	#2	1842	21.853	316	OA	Dehydroascorbate#2	95	95	95	96	95	96	95	95	96	95	1843.2	1843.4	1842.9	1843.1	1843.5	1843.5	1843.4	1843.3	1843.3	1843.1
Dehydroascorbate	#3	1869	22.1278	316	OA	Dehydroascorbate#3
Dehydroascorbate	#5	1902	22.4802	244	OA	Dehydroascorbate#5	95	100	93	94	96	92	88	87	88	89	1902.8	1902.8	1902.6	1902.6	1902.7	1902.5	1902.9	1902.8	1902.4	1902.3
Dehydroascorbate	#6	1927	22.7312	244	OA	Dehydroascorbate#6	94	99	95	96	95	92	94	90	94	94	1927.8	1927.9	1927.6	1927.5	1927.5	1927.6	1927.8	1927.6	1927.5	1927.4
Fumarate	2tms	1350	15.76	245	OA	Fumarate$2tms	91	87	87	75	82	88	85	87	87	79	1349.3	1349.4	1349.2	1348.9	1349.1	1349.3	1349.1	1349.3	1349	1349.3
Galactonic acid	6tms	1991	23.3908	292	OA	Galactonic-acid$6tms
Gallic acid	4tms	1951	22.9661	281	OA	Gallic-acid$4tms	99	99	99	99	99	100	99	100	100	99	1951.7	1951.6	1950.9	1951.3	1950.7	1951	1951.1	1951.3	1950.9	1950.6
Gluconic acid	6tms	1995	23.4326	292	OA	Gluconic-acid$6tms				70										1993.7
Glycolate	2tms	1082	10.94	177	OA	Glycolate$2tms	96	93	95	90	89	91	94	99	95	98	1082.2	1082.4	1082.1	1082	1082.2	1082	1082.2	1082.4	1082.1	1082.1
Hydroxyglutarate	3tms	1571	18.74	247	OA	Hydroxyglutarate$3tms	93	98		94	91						1570.3	1570.5		1570.2	1570.2
Itaconate	2tms	1341	15.63	259	OA	Itaconate$2tms	77	88	89	88	88	90	90	90	91	88	1340.7	1340.7	1340.3	1340.4	1340.5	1340.6	1340.6	1340.5	1340.4	1340.5
Lactate	2tms	1064	10.58	190	OA	Lactate$2tms	96	95	95	95	95	97	98	97	98	96	1064.2	1064.6	1064.3	1064.4	1064.4	1064.3	1064.3	1064.5	1064.3	1064.3
Malate	3tms	1484	17.65	233	OA	Malate$3tms	95	97	97	97	97	97	97	97	97	97	1484.3	1484.5	1484.1	1484.1	1484.2	1484.2	1484.4	1484.1	1484	1484.2
Maleate	2tms	1301	15.03	245	OA	Maleate$2tms						90	91	91	90							1300.9	1301	1300.9	1300.7
Malonate	2tms	1206	13.43	233	OA	Malonate$2tms	87	82	76	84	80	78	84	82		78	1205.6	1205.7	1205.6	1205.5	1205.5	1205.5	1205.7	1205.7		1205.4
Oxalate	2tms	1140	12.11	147	OA	Oxalate$2tms	79	78	83		77	83	75	73			1139.6	1140	1139.7		1139.7	1139.6	1139.7	1139.8
Quinate	5tms	1855	21.98	345	OA	Quinate$5tms						72										1855.4
Succinate	2tms	1313	15.21	147	OA	Succinate$2tms	97	97	97	95	97	97	97	97	97	97	1312.6	1312.7	1312.4	1312.4	1312.5	1312.5	1312.6	1312.6	1312.4	1312.5
Threonate	4tms	1556	18.56	292	OA	Threonate$4tms	89	89	88	89	89	90	89	89	88	89	1556	1556.1	1555.8	1555.8	1555.9	1555.9	1556.1	1555.9	1555.8	1555.9
Allantoin	#1	1880	22.24	518	OTHER	Allantoin#1						87	82	84	82							1879.8	1880.1	1879.8	1879.6
Allantoin	#2	1902	22.47	518	OTHER	Allantoin#2						86	84	85	88	84						1901.8	1902.3	1902	1901.9	1901.7
Arabitol	5tms	1716	20.47	217	OTHER	Arabitol$5tms
Erythritol	4tms	1505	17.93	217	OTHER	Erythritol$4tms	74					81	87	88	85	85	1504.8					1504.8	1504.8	1504.9	1504.5	1504.8
Glycerol	3tms	1276	14.62	205	OTHER	Glycerol$3tms	96	94	94	96	96	94	93	96	93	96	1275.8	1275.9	1275.7	1275.7	1275.8	1275.8	1276	1275.9	1275.7	1275.7
Mannitol	6tms	1928	22.74	319	OTHER	Mannitol$6tms
myo-inositol	6tms	2093	24.33	217	OTHER	myo-inositol$6tms	100	100	100	100	100	100	100	100	100	100	2092.1	2092.4	2092	2091.9	2092	2092.2	2092.1	2092.3	2092.3	2091.8
Putrescine	4tms	1736	20.7	174	OTHER	Putrescine$4tms									78	76									1737.4	1737.4
Ribitol	5tms	1721	20.53	217	OTHER	Ribitol$5tms						77	76	76								1722.3	1722.6	1722.5
Sulfamate	2tms	1401	16.52	298	OTHER	Sulfamate$2tms	78										1400.7
Sulfate	2tms	1165	12.61	227	OTHER	Sulfate$2tms	90	86	88	92	82	82	76			77	1164.6	1164.8	1164.6	1164.7	1164.7	1164.6	1164.8			1164.7
Thiodiglycol	2tms	1414	16.693	116	OTHER	Thiodiglycol$2tms	93	100	95	91	90	80	82	78	75	71	1413.8	1413.8	1413.6	1413.6	1413.8	1413.6	1413.8	1413.7	1413.6	1413.5
Urea	2tms	1242	14.0358	189	OTHER	Urea$2tms	92	84	82	89	88	90	94	91	88	92	1241.5	1242	1241.5	1241.6	1241.5	1241.6	1241.8	1241.7	1241.5	1241.6
Xanthine	3tms	2009.6	23.5557	353	OTHER	Xanthine$3tms
Fructose-6-P	meox1	2300	26.22	315	PHOSPHO	Fructose-6-P$meox1	84	82	81	84	83	77	79	81	79	85	2302.9	2302.9	2302.3	2302.1	2302.3	2302.6	2302.5	2302.2	2302.1	2302.2
Glucose-6-P	meox1	2315	26.34	299	PHOSPHO	Glucose-6-P$meox1	93	94	94	95	95	91	92	93	93	96	2314.9	2315.3	2314.9	2314.7	2314.8	2315.1	2315	2314.9	2314.8	2314.6
Glucose-6-P	meox2	2335	26.51	299	PHOSPHO	Glucose-6-P$meox2	88	87	86	90	88	83	85	83	85	91	2335.1	2335.3	2334.7	2334.7	2334.5	2335.5	2335	2335	2334.3	2334.6
Glycerol-3-P	4tms	1754	20.9008	357	PHOSPHO	Glycerol-3-P$4tms	96	96	97	96	97	96	95	95	95	95	1755.4	1755.6	1755.3	1755.2	1755.3	1755.4	1755.5	1755.5	1755.3	1755.2
Phosphate	3tms	1272	14.55	299	PHOSPHO	Phosphate$3tms	91	90	92	90	91	89	91	90	89	89	1271.5	1271.6	1271.4	1271.4	1271.5	1271.4	1271.6	1271.5	1271.4	1271.4
Arabinose	meox1	1658	19.8	307	SUG	Arabinose$meox1	76	84	84	73	81	88	89	87	89	87	1658.8	1658.8	1658.8	1658.2	1659.1	1658.6	1658.8	1658.6	1658.6	1658.7
Cellobiose	meox1	2704	29.43	361	SUG	Cellobiose$meox1	98	100	99	99	99	99	99	99	99	99	2704.6	2704.4	2704.6	2704.5	2704	2704.5	2704.4	2704.4	2704.4	2703.5
Fructose	meox1	1867	22.12	217	SUG	Fructose$meox1	82	82	82	84	82	77	83	86	79	81	1868.2	1868.2	1868	1868.9	1868.1	1868.1	1869.2	1868.1	1868.1	1867.9
Fructose	meox2	1876	22.21	217	SUG	Fructose$meox2	86	80	83	83	83	74	77	71	80	78	1877.4	1877.4	1877.2	1877.2	1877.1	1877.2	1877.5	1877.2	1877.3	1877.2
Galactinol	9tms	2993	31.4706	204	SUG	Galactinol$9tms						86	84	86	86	82						2992.8	2993	2991.9	2992.5	2992.2
Galactose	meox1	1886.6	22.3176	319	SUG	Galactose$meox1						82										1887.3
Glucopyranose	4tms	1763	20.9901	217	SUG	Glucopyranose$4tms	95	95	95	95	95	95	96	96	95	95	1763.3	1763.3	1763.1	1763.1	1763.2	1763.2	1763.4	1763.3	1763.1	1763.2
Glucose	meox1	1892	22.3818	364	SUG	Glucose$meox1	99	97	99	100	98	94	98	97	97	98	1893.4	1893.7	1893	1893.4	1893	1893.1	1893.3	1893.2	1893	1893
Glucose	meox2	1912	22.5849	364	SUG	Glucose$meox2	95	95	95	95	95		91	79	77	94	1913.3	1913.3	1913	1912.9	1913		1913.5	1913.3	1913.2	1912.9
Levoglucosan	3tms	1699.2	20.2754	204	SUG	Levoglucosan$3tms	83	83	83	83	82	82	82	82	83	81	1699.1	1699	1698.9	1698.9	1698.9	1698.9	1699.1	1699	1698.9	1698.9
Maltose	meox1	2741	29.7066	160	SUG	Maltose$meox1	98	96	97	98	97		92			95	2740.6	2740.8	2740.8	2740.6	2740.2		2740.7			2740.3
Raffinose	11tms	3371	34.147	361	SUG	Raffinose$11tms
Rhamnose	meox1	1713	20.4382	160	SUG	Rhamnose$meox1	73	72				79	76	79	77	76	1713.6	1713.8				1713.6	1713.7	1713.5	1713.4	1713.4
Ribose	4tms	1673	19.9761	217	SUG	Ribose$4tms	75	77	83	78	77	77	74		74	73	1673.7	1673.9	1673.3	1673.4	1673.4	1673.3	1673.6		1673.3	1673.4
Succrose	8tms	2642	28.9433	305	SUG	Succrose$8tms	92	95	90	89	89	90	97	93	94	91	2642	2641.5	2641.2	2641.7	2641.2	2641.1	2641.1	2641.4	2641.1	2641.9
Trehalose	8tms	2745	29.7408	191	SUG	Trehalose$8tms	99	100	95	96	99	95	96		97	95	2744.7	2744.9	2745.1	2744.6	2744.4	2745.2	2745.1		2744.8	2744.4
Xylose	4tms-meox1	1643	19.6257	217	SUG	Xylose$4tms-meox1	79	71	77	81	76	74	77	78	75	74	1644	1643.9	1643.8	1643.7	1643.8	1644.1	1643.7	1643.9	1643.9	1643.6
Xylose	4tms-meox2	1651	19.7182	217	SUG	Xylose$4tms-meox2	83	84	82	84	83	82	83	83	80	84	1651.7	1651.7	1651.6	1651.5	1651.6	1651.6	1651.6	1651.6	1651.3	1651.4

## Sheet: (c) Retention_times(Exp)
Supplementary table 4c: Experimental retention times for all peaks integrated with Xcalibur
The following table provides the retention times for all integrated peaks.
Identification		Library & quantification method information							Retention times (RT) of integrated peaks (min)
From	With	Compounds	Derivatization	RI	RT (method)	Trace ion	Class	Long name	C2_1	C2_2	C2_3	C2_4	C2_5	C1_1	C1_2	C1_3	C1_4	C1_5
STD	AMDIS	4-Hydroxyproline	3tms	1524	18.15	140	AA	4-Hydroxyproline$3tms	18.1478	18.1476	18.1503	18.1436	18.1469	18.1506	18.1473	18.1469	18.1469	18.1471
LIB	AMDIS	α-Aminoadipate	3tms	1710	20.4	260	AA	α-Aminoadipate$3tms	20.3996	20.3993	20.3986	20.4021	20.3952	20.399	20.4024	20.3986	20.3987	20.3988
STD	AMDIS	Alanine	2tms	1112	11.52	116	AA	Alanine$2tms	11.5185	11.5216	11.5175	11.5211	11.5209	11.5145	11.5179	11.5209	11.5176	11.5177
LIB	AMDIS	Alanyl-Alanine	2tms	1594	19.05	116	AA	Alanyl-Alanine$2tms	19.0492	19.0455	19.0449	19.045	19.0448	19.0452	19.052	19.0482	19.0449	19.045
STD	AMDIS	Arginine (derivative)	#1	1454	17.23	243	AA	Arginine#1 (Ornithine-1,5-lactam$2tms)	17.2295	17.2326	17.2251	17.2252	17.2285	17.2289	17.2289	17.2285	17.2251	17.2287
STD	AMDIS	Arginine | Ornithine	#2	1611	19.25	348	AA	Arginine#2 (Ornithine$3tms)	19.2465	19.2462	19.2456	19.2423	19.2455	19.2459	19.2459	19.2455	19.2422	19.2423
STD	AMDIS	Arginine (derivative)	#3	1636	19.53	315	AA	Arginine#3 (derivative)	19.5322	19.5319	19.5313	19.528	19.5312	19.5316	19.535	19.5312	19.5313	19.5314
STD	AMDIS	Arginine | Ornithine	#4	1814	21.55	142	AA	Arginine#4 (Ornithine$4tms)	21.6105	21.6068	21.6061	21.6062	21.6061	21.6065	21.6099	21.6095	21.6062	21.6063
STD	AMDIS	Arginine | Citrulline	#5	1819	21.6	157	AA	Arginine#5 (Citrulline$3tms)	21.5527	21.5558	21.5551	21.5484	21.5551	21.5521	21.5555	21.55	21.5517	21.5485
STD	AMDIS	Asparagine	2tms	1498	17.82	243	AA	Asparagine$2tms	17.8213	17.821	17.8204	17.8205	17.8203	17.8207	17.8207	17.8203	17.817	17.8205
STD	AMDIS	Asparagine	4tms	1625	19.4	188	AA	Asparagine$4tms	19.403	19.4027	19.402	19.3987	19.402	19.399	19.4024	19.402	19.3986	19.3988
STD	AMDIS	Asparagine	3tms	1664	19.87	231	AA	Asparagine$3tms	19.869	19.8687	19.868	19.8681	19.8714	19.8684	19.8718	19.8714	19.868	19.8682
STD	AMDIS	Aspartate	3tms	1516	18.06	232	AA	Aspartate$3tms	18.0594	18.0625	18.0585	18.0586	18.0584	18.0588	18.0622	18.0584	18.0585	18.0586
STD	AMDIS	Beta-Alanine	2tms	1194	13.2177	176	AA	Beta-Alanine$2tms	13.2158	13.2189	13.2183	13.215	13.2182	13.2152	13.2186	13.2216	13.2149	13.215
STD	AMDIS	Beta-Alanine	3tms	1426	16.86	248	AA	Beta-Alanine$3tms	16.8621	16.8618	16.8612	16.8579	16.8611	16.8615	16.8649	16.8611	16.8578	16.8613
STD	AMDIS	Cysteine	3tms	1552	18.5	220	AA	Cysteine$3tms	18.5084	18.5115	18.5075	18.5076	18.5074	18.51	18.5078	18.51	18.51	18.5076
STD	AMDIS	Cystine	4tms	2291	26.1247	218	AA	Cystine$4tms	26.1242	26.1273	26.1232	26.1233	26.1232	26.127	26.127	26.1266	26.1232	26.12
LIB	AMDIS	GABA	2tms	1301	15.0288	102	AA	GABA$2tms	15.0287	15.0319	15.0278	15.0279	15.0278	15.0281	15.0316	15.0278	15.0278	15.028
STD	AMDIS	GABA	3tms	1528	18.21	174	AA	GABA$3tms	18.2057	18.2054	18.2047	18.2048	18.2047	18.2085	18.2085	18.2047	18.2047	18.2049
STD	AMDIS	Glutamate	pyro	1516	18.07	156	AA	Glutamate$pyro	18.073	18.0727	18.0721	18.0722	18.072	18.0758	18.0758	18.0754	18.0721	18.0756
STD	AMDIS	Glutamic-acid	3tms	1615	19.29	246	AA	Glutamate$3tms	19.2941	19.2972	19.2966	19.2967	19.2931	19.2901	19.2969	19.2965	19.2932	19.2933
STD	AMDIS	Glutamine (-H2O)	2tms	1470	17.43	155	AA	Glutamine(-H2O)$2tms	17.4404	17.4401	17.4394	17.4361	17.4394	17.4397	17.4398	17.4394	17.436	17.4396
STD	AMDIS	Glutamine (-H2O)	3tms	1587	18.95	344	AA	Glutamine(-H2O)$3tms	18.954	18.9537	18.9496	18.9497	18.9496	18.9534	18.9534	18.953	18.9497	18.9498
STD	AMDIS	Glutamine	4tms	1728	20.59	227	AA	Glutamine$4tms	20.6003	20.6	20.5993	20.596	20.5993	20.5997	20.5997	20.5993	20.5993	20.5995
STD	AMDIS	Glutamine	3tms	1767	21.04	156	AA	Glutamine$3tms	21.0493	21.049	21.0483	21.0484	21.0483	21.0487	21.0521	21.0483	21.0483	21.0519
STD	AMDIS	Glycine	2tms	1130	11.9079	147	AA	Glycine$2tms	11.9062	11.9094	11.9053	11.9054	11.9053	11.9056	11.9057	11.9087	11.9053	11.9055
STD	AMDIS	Glycine	3tms	1305	15.11	174	AA	Glycine$3tms	15.1036	15.1067	15.1026	15.1027	15.1026	15.103	15.1064	15.106	15.1027	15.1028
STD	MS-Search	Histidine	3tms	1915	22.6	254	AA	Histidine$3tms	22.5901	22.5932	22.5892	22.5893	22.5857	22.5895	22.5929	22.5857	22.5858	22.5859
LIB	AMDIS	Homoserine	3tms	1449	17.14	218	AA	Homoserine$3tms	17.1478	17.1509	17.1469	17.1436	17.1468	17.1472	17.1506	17.1468	17.1469	17.1504
STD	AMDIS	Isoleucine	2tms	1293	14.91	158	AA	Isoleucine$2tms	14.9063	14.9094	14.9054	14.9055	14.9053	14.9057	14.9091	14.9053	14.9054	14.9055
STD	AMDIS	Leucine	2tms	1274	14.57	158	AA	Leucine$2tms	14.5696	14.5693	14.5652	14.5653	14.5686	14.569	14.569	14.5686	14.5652	14.5688
STD	AMDIS	Lysine	4tms	1919	22.64	156	AA	Lysine$4tms	22.6411	22.6442	22.6436	22.6403	22.6401	22.6405	22.6439	22.6435	22.6436	22.6403
STD	MS-Search	Methionine	2tms	1516	18.05	176	AA	Methionine$2tms	18.056	18.0523	18.0517	18.0518	18.0516	18.052	18.0554	18.055	18.0517	18.0518
LIB	MS-Search	O-Acetyl-Serine	2tms	1392	16.3594	174	AA	O-Acetyl-Serine$2tms	16.3621	16.3652	16.3578	16.3579	16.3577	16.3615	16.3581	16.3611	16.3544	16.3613
STD	AMDIS	Phenylalanine	2tms	1624	19.39	218	AA	Phenylalanine$2tms	19.3894	19.3891	19.3884	19.3885	19.3884	19.3888	19.3888	19.3884	19.3884	19.3886
STD	AMDIS	Proline	2tms	1296	14.97	142	AA	Proline$2tms	14.9641	14.9672	14.9632	14.9633	14.9631	14.9635	14.9635	14.9631	14.9598	14.9633
STD	AMDIS	Serine	3tms	1359	15.9	218	AA	Serine$3tms	15.9063	15.906	15.902	15.9021	15.9053	15.9023	15.9057	15.9053	15.902	15.9021
STD	AMDIS	Threonine	3tms	1384	16.28	218	AA	Threonine$3tms	16.2737	16.2734	16.2727	16.2694	16.2727	16.2731	16.2765	16.2727	16.2727	16.2729
STD	AMDIS	Tryptophan	3tms	2214	25.45	202	AA	Tryptophan$3tms	25.4473	25.447	25.4463	25.443	25.4463	25.4467	25.4467	25.4463	25.4464	25.4431
STD	MS-Search	Tyrosine	3tms	1935	22.8	354	AA	Tyrosine$3tms	22.801	22.8007	22.8	22.8001	22.8	22.8004	22.8038	22.8	22.8001	22.7968
STD	AMDIS	Valine	2tms	1215	13.64	144	AA	Valine$2tms	13.641	13.6441	13.64	13.6401	13.64	13.6404	13.6438	13.6434	13.64	13.6402
STD	AMDIS	Alpha-Tocopherol	1tms	3145	32.5	502	APO	Alpha-Tocopherol$tms	32.4984	32.4981	32.4975	32.4976	32.4974	32.4978	32.4978	32.494	32.4941	32.4976
STD	AMDIS	Beta-sitosterol	1tms	3340	33.91	396	APO	Beta-sitosterol$1tms	33.91	33.9097	33.9091	33.9058	33.9056	33.9128	33.9128	33.909	33.9091	33.9058
LIB	AMDIS	Campesterol	1tms	3263	33.32	343	APO	Campesterol$1tms	33.3148	33.3179	33.3206	33.3139	33.3172	33.3176	33.3244	33.3172	33.3172	33.314
LIB	MS-Search	Cholesterol	1tms	3165	32.6373	329	APO	Cholesterol$1tms	32.6413	32.6342	32.6437	32.6404	32.6369	32.6305	32.6373	32.6335	32.6336	32.6405
LIB	AMDIS	Phytol	1tms	2171	25.0684	143	APO	Phytol$1tms	25.0697	25.0728	25.0688	25.0655	25.0687	25.0691	25.0691	25.0687	25.0688	25.0655
LIB	AMDIS	C9:0 (Nonanoic acid)	1tms	1360	15.9148	215	FA	C9:0$1tms	15.9165	15.9162	15.9122	15.9123	15.9155	15.9159	15.9159	15.9155	15.9122	15.9123
LIB	AMDIS	C12:0 (Lauric acid)	1tms	1650	19.6974	257	FA	C12:0$1tms	19.6989	19.6986	19.698	19.6981	19.6979	19.6983	19.7017	19.6979	19.6946	19.6947
STD	MS-Search	C14:0 (Myristic acid)	1tms	1845	21.877	285	FA	C14:0$1tms	21.8758	21.8789	21.8749	21.875	21.8782	21.8752	21.8786	21.8782	21.8749	21.875
STD	AMDIS	C16:0 (Palmitic acid)	1tms	2043	23.868	313	FA	C16:0$1tms	23.8656	23.8721	23.8681	23.8648	23.868	23.8684	23.8718	23.868	23.8681	23.8648
STD	AMDIS	C18:0 (Stearic acid)	1tms	2241	25.692	341	FA	C18:0$1tms	25.6922	25.6919	25.6913	25.688	25.6912	25.6916	25.695	25.6946	25.6947	25.6914
STD	AMDIS	C18:1 (Oleic acid)	1tms	2215	25.4607	339	FA	C18:1$1tms	25.4575	25.464	25.46	25.4567	25.4599	25.4603	25.4637	25.4599	25.46	25.4601
STD	AMDIS	C18:2 (Linoleic acid)	1tms	2206	25.4063	337	FA	C18:2$1tms	25.4065	25.4096	25.4089	25.4056	25.4055	25.4059	25.4059	25.4055	25.4055	25.4023
STD	MS-Search	C18:3 (Linolenic acid)	1tms	2214	25.4644	335	FA	C18:3$1tms	25.4643	25.4674	25.4634	25.4635	25.4633	25.4671	25.4637	25.4667	25.4634	25.4635
LIB	AMDIS	C20:0 (Arachidic acid)	1tms	2439	27.3766	369	FA	C20:0$1tms	27.3725	27.379	27.3818	27.3751	27.3749	27.3787	27.3787	27.3783	27.3784	27.3717
LIB	AMDIS	C20:1 (Eicosenoic acid)	1tms	2412	27.1698	367	FA	C20:1$1tms	27.1718	27.1715	27.1709	27.1676	27.1674	27.1678	27.1678	27.1708	27.1675	27.1676
LIB	MS-Search	Guanine	3tms	2122	24.6	352	NUCLEO	Guanine$3tms	24.5901	24.5932	24.5926	24.5927	24.5925	24.5929	24.5929	24.5959	24.5926	24.5893
LIB	AMDIS	Uracil	2tms	1335	15.549	241	NUCLEO	Uracil$2tms	15.5458	15.5489	15.5482	15.5449	15.5482	15.552	15.552	15.5482	15.5482	15.5484
LIB	AMDIS	Uridine	4tms	2441	27.396	517	NUCLEO	Uridine$4tms	27.3997	27.3994	27.3988	27.3921	27.3919	27.4025	27.3889	27.3953	27.3954	27.3955
STD	AMDIS	2-Oxoglutarate	2tms	1572	18.73	198	OA	2-Oxoglutarate$2tms	18.7329	18.736	18.732	18.7321	18.7319	18.7323	18.7357	18.7319	18.732	18.7321
STD	AMDIS	Aconitate	3tms	1742	20.76	375	OA	Aconitate$3tms	20.7601	20.7564	20.7558	20.7593	20.7557	20.7595	20.7595	20.7557	20.7558	20.7559
STD	AMDIS	Ascorbate	4tms	1943	22.9	332	OA	Ascorbate$4tms	22.8894	22.8925	22.8885	22.892	22.8884	22.8888	22.8922	22.8884	22.8851	22.892
STD	AMDIS	Citrate	4tms	1812	21.54	273	OA	Citrate$4tms	21.5425	21.5422	21.5415	21.5382	21.5381	21.5419	21.5453	21.5415	21.5415	21.5417
STD	AMDIS	Dehydroascorbate	#1	1834	21.757	316	OA	Dehydroascorbate#1	21.7568	21.7599	21.7558	21.7559	21.7592	21.7561	21.7596	21.7558	21.7592	21.756
STD	AMDIS	Dehydroascorbate	#2	1842	21.853	316	OA	Dehydroascorbate#2	21.852	21.8585	21.8511	21.8512	21.851	21.8548	21.8582	21.8544	21.8545	21.8512
STD	MS-Search	Dehydroascorbate	#3	1869.1	22.1278	316	OA	Dehydroascorbate#3	22.1275	22.1306	22.1266	22.1267	22.1265	22.1269	22.1303	22.1299	22.13	22.1267
STD	AMDIS	Dehydroascorbate	#5	1902	22.4802	244	OA	Dehydroascorbate#5	22.4813	22.481	22.4803	22.4804	22.4803	22.4806	22.4807	22.4803	22.4803	22.4771
STD	AMDIS	Dehydroascorbate	#6	1927	22.7312	244	OA	Dehydroascorbate#6	22.7296	22.7327	22.7286	22.7287	22.732	22.7324	22.7324	22.732	22.7286	22.7288
STD	AMDIS	Fumarate	2tms	1350	15.76	245	OA	Fumarate$2tms	15.7567	15.7564	15.7523	15.7524	15.7523	15.756	15.7561	15.7557	15.7523	15.7525
LIB	MS-Search	Galactonic acid	6tms	1991	23.3908	292	OA	Galactonic-acid$6tms	23.3928	23.3925	23.3885	23.3852	23.3918	23.39	23.3956	23.39	23.3919	23.3886
LIB	AMDIS	Gallic acid	4tms	1951	22.9661	281	OA	Gallic-acid$4tms	22.9711	22.9708	22.9667	22.9668	22.9667	22.9671	22.9671	22.9667	22.9633	22.9635
LIB	MS-Search	Gluconic acid	6tms	1995	23.4326	292	OA	Gluconic-acid$6tms	23.4302	23.4334	23.4293	23.4328	23.4292	23.4296	23.4433	23.4327	23.4361	23.4295
STD	MS-Search	Glycerate	3tms	1330	15.46	292	OA	Glycerate$3tms	15.4573	15.457	15.4564	15.4565	15.4563	15.4567	15.4567	15.4563	15.4564	15.4565
STD	AMDIS	Glycolate	2tms	1082	10.94	177	OA	Glycolate$2tms	10.9402	10.9468	10.9427	10.9428	10.9461	10.9464	10.9465	10.9427	10.9427	10.9429
LIB	AMDIS	Hydroxyglutarate	3tms	1571	18.74	247	OA	Hydroxyglutarate$3tms	18.7397	18.7394	18.7388	18.7389	18.7387	18.7391	18.7425	18.7421	18.7354	18.7389
LIB	AMDIS	Itaconate	2tms	1341	15.63	259	OA	Itaconate$2tms	15.624	15.6305	15.6197	15.6198	15.623	15.6234	15.6234	15.6298	15.6265	15.6164
LIB	AMDIS	Lactate	2tms	1064	10.58	190	OA	Lactate$2tms	10.5763	10.5862	10.5788	10.5823	10.5821	10.5791	10.5825	10.5855	10.5788	10.5789
STD	AMDIS	Malate	3tms	1484	17.65	233	OA	Malate$3tms	17.6478	17.6475	17.6469	17.647	17.6468	17.6472	17.6507	17.6469	17.6435	17.6471
STD	AMDIS	Maleate	2tms	1301	15.03	245	OA	Maleate$2tms	15.0356	15.0387	15.0312	15.0347	15.038	15.0349	15.035	15.038	15.0312	15.0416
STD	AMDIS	Malonate	2tms	1206	13.43	233	OA	Malonate$2tms	13.4267	13.4264	13.43	13.42	13.42	13.4261	13.4261	13.4291	13.4258	13.4259
STD	AMDIS	Oxalate	2tms	1140	12.11	147	OA	Oxalate$2tms	12.1069	12.1134	12.1094	12.1061	12.1093	12.1063	12.1063	12.1093	12.106	12.1027
LIB	MS-Search	Pantothenate	3tms	1985	23.3	291	OA	Pantothenate$3tms	23.3078	23.3211	23.3171	23.3206	23.3238	23.3208	23.3242	23.3204	23.3205	23.3206
LIB	MS-Search	Pipecolate	2tms	1364	15.97	156	OA	Pipecolate$2tms	15.9675	15.974	15.97	15.9701	15.9699	15.9703	15.9738	15.9734	15.9666	15.9702
STD	MS-Search	Pyruvate	1tms	1035	10.3	174	OA	Pyruvate$1tms	10.3008	10.3073	10.3032	10.3033	10.3066	10.3036	10.307	10.3066	10.3033	10.3034
LIB	AMDIS	Quinate	5tms	1855	21.98	345	OA	Quinate$5tms	21.9812	21.9843	21.9803	21.9804	21.9836	21.9806	21.9841	21.9803	21.9837	21.9805
STD	MS-Search	Sikimate	4tms	1802	21.4337	372	OA	Sikimate$4tms	21.4336	21.4299	21.4293	21.426	21.4326	21.4296	21.433	21.4326	21.4293	21.426
STD	AMDIS	Succinate	2tms	1313	15.21	147	OA	Succinate$2tms	15.2124	15.2121	15.2081	15.2082	15.2114	15.2084	15.2118	15.2114	15.2081	15.2082
LIB	AMDIS	Threonate	4tms	1556	18.56	292	OA	Threonate$4tms	18.5594	18.5591	18.5585	18.5586	18.5584	18.5588	18.5622	18.5584	18.5585	18.5586
LIB	MS-Search	Uric-acid	4tms	2095	24.35	456	OA	Uric-acid$4tms	24.3418	24.3449	24.3409	24.341	24.3442	24.3446	24.3446	24.3442	24.3443	24.341
LIB	AMDIS	Allantoin	4tms	1880	22.24	518	OTHER	Allantoin$4tms	22.2295	22.2327	22.232	22.2287	22.232	22.2323	22.2358	22.232	22.232	22.2288
LIB	AMDIS	Allantoin	5tms	1902	22.47	518	OTHER	Allantoin$5tms	22.4744	22.4708	22.4701	22.4668	22.4701	22.467	22.4739	22.4701	22.4701	22.4703
STD	MS-Search	Arabitol	5tms	1716	20.47	217	OTHER	Arabitol$5tms	20.4778	20.4775	20.4769	20.4736	20.4734	20.4738	20.4772	20.4768	20.4769	20.4736
LIB	AMDIS	Erythritol	4tms	1505	17.93	217	OTHER	Erythritol$4tms	17.92	17.9265	17.9258	17.9327	17.9326	17.9193	17.9228	17.919	17.919	17.9192
STD	AMDIS	Glycerol	3tms	1276	14.62	205	OTHER	Glycerol$3tms	14.6138	14.6169	14.6128	14.6129	14.6128	14.6132	14.6166	14.6162	14.6128	14.613
STD	AMDIS	Mannitol	6tms	1928	22.74	319	OTHER	Mannitol$6tms	22.7398	22.7361	22.7354	22.7355	22.7354	22.7392	22.7392	22.7388	22.7388	22.7322
STD	AMDIS	myo-inositol	6tms	2093	24.33	217	OTHER	myo-inositol$6tms	24.3282	24.3279	24.3239	24.324	24.3272	24.3276	24.3276	24.3272	24.3273	24.3274
STD	MS-Search	Putrescine	4tms	1736	20.7	174	OTHER	Putrescine$4tms	20.7057	20.7054	20.7048	20.7015	20.7013	20.7051	20.7051	20.7047	20.7048	20.7015
STD	AMDIS	Ribitol	5tms	1721	20.53	217	OTHER	Ribitol$5tms	20.539	20.5387	20.5381	20.5348	20.538	20.5384	20.5385	20.5381	20.5381	20.5349
STD	With IS	Sorbitol	6tms	1935	22.81	319	OTHER	Sorbitol$6tms	22.8078	22.8109	22.8068	22.807	22.8068	22.8106	22.8106	22.8102	22.8069	22.8036
LIB	MS-Search	Sulfamate	2tms	1401	16.52	298	OTHER	Sulfamate$2tms	16.5152	16.5149	16.5108	16.5109	16.5142	16.5146	16.5146	16.5142	16.5108	16.511
LIB	AMDIS	Sulfate	2tms	1165	12.61	227	OTHER	Sulfate$2tms	12.6103	12.6134	12.6094	12.6095	12.6127	12.6165	12.6166	12.6128	12.6196	12.6164
LIB	AMDIS	Thiodiglycol	2tms	1414	16.693	116	OTHER	Thiodiglycol$2tms	16.692	16.6917	16.6911	16.6912	16.6944	16.6948	16.6949	16.6945	16.6911	16.6913
STD	AMDIS	Urea	2tms	1242	14.0358	189	OTHER	Urea$2tms	14.0355	14.0386	14.0346	14.0347	14.0345	14.0349	14.0349	14.038	14.0346	14.0347
LIB	AMDIS	Xanthine	3tms	2009.6	23.5557	353	OTHER	Xanthine$3tms	23.5561	23.5592	23.5518	23.5553	23.5551	23.5589	23.5623	23.5551	23.5518	23.5519
LIB	MS-Search	3-Phosphoglycerate	4tms	1798	21.38	459	PHOSPHO	3-Phosphoglycerate$4tms	21.3826	21.3857	21.3851	21.3852	21.3816	21.3888	21.3922	21.3816	21.3851	21.3818
STD	AMDIS	Fructose-6-P	6tms / meox1	2300	26.22	315	PHOSPHO	Fructose-6-P$meox1	26.2262	26.2259	26.2253	26.222	26.2252	26.2256	26.229	26.2252	26.2253	26.222
STD	AMDIS	Glucose-6-P	6tms / meox1	2315	26.34	299	PHOSPHO	Glucose-6-P$meox1	26.3351	26.3382	26.3375	26.3342	26.3375	26.3379	26.3379	26.3341	26.3341	26.3343
STD	AMDIS	Glucose-6-P	6tms / meox2	2335	26.51	299	PHOSPHO	Glucose-6-P$meox2	26.5085	26.5082	26.5076	26.5043	26.5041	26.5045	26.5045	26.5075	26.5076	26.5077
STD	AMDIS	Glycerol-3-P	4tms	1754	20.9008	357	PHOSPHO	Glycerol-3-P$4tms	20.8996	20.9027	20.9021	20.8988	20.902	20.9024	20.9024	20.902	20.9021	20.8988
LIB	MS-Search	Myo-inositol-1P	7tms	2413	27.16	318	PHOSPHO	Myo-inositol-1P$7tms	27.1684	27.1715	27.1709	27.1676	27.1674	27.1678	27.1712	27.1674	27.1675	27.1608
STD	AMDIS	Phosphate	3tms	1272	14.55	299	PHOSPHO	Phosphate$3tms	14.5389	14.5421	14.538	14.5381	14.5413	14.5383	14.5418	14.5414	14.538	14.5382
STD	MS-Search	Ribose-5-P	5tms / meox1	2108	24.42	315	PHOSPHO	Ribose-5-P$5tms	24.4235	24.4266	24.4259	24.4226	24.4259	24.4297	24.4331	24.4327	24.4259	24.4261
STD	AMDIS	Arabinose	4tms / meox1	1658	19.8	307	SUG	Arabinose$meox1	19.8009	19.8006	19.8	19.8001	19.8033	19.8003	19.8037	19.7999	19.8	19.7967
STD	AMDIS	Cellobiose	8tms / meox1	2704	29.43	361	SUG	Cellobiose$meox1	29.4269	29.4266	29.426	29.4261	29.4225	29.4263	29.4298	29.426	29.426	29.4228
STD	AMDIS	Fructose	5tms / meox1	1867	22.12	217	SUG	Fructose$meox1	22.1173	22.117	22.1164	22.1165	22.1163	22.1167	22.1201	22.1163	22.1164	22.1131
STD	AMDIS	Fructose	5tms / meox2	1876	22.21	217	SUG	Fructose$meox2	22.2125	22.2156	22.2116	22.2117	22.2115	22.2153	22.2154	22.215	22.215	22.2117
STD	AMDIS	Galactinol	9tms	2993	31.4706	204	SUG	Galactinol$9tms	31.47	31.47	31.47	31.47	31.47	31.4706	31.474	31.4668	31.4703	31.467
STD	AMDIS	Galactose	5tms / meox1	1886.6	22.3176	319	SUG	Galactose$meox1	22.318	22.3211	22.3136	22.3171	22.317	22.3174	22.3208	22.317	22.3171	22.3138
LIB	MS-Search	Gentiobiose	8tms / meox1	2818	30.2821	361	SUG	Gentiobiose$meox1	30.2807	30.2804	30.2798	30.2799	30.2797	30.2835	30.2835	30.2797	30.2832	30.2799
LIB	AMDIS	Glucopyranose	4tms	1763	20.9901	217	SUG	Glucopyranose$4tms	20.9914	20.9911	20.9905	20.9872	20.9904	20.9908	20.9908	20.9904	20.9871	20.9906
STD	AMDIS	Glucose	5tms / meox1	1892	22.3818	364	SUG	Glucose$meox1	22.386	22.3857	22.3817	22.3818	22.3816	22.3786	22.382	22.3816	22.3817	22.3818
STD	AMDIS	Glucose	5tms / meox2	1912	22.5849	364	SUG	Glucose$meox2	22.5867	22.5864	22.5858	22.5825	22.5857	22.5827	22.5861	22.5823	22.5858	22.5859
LIB	AMDIS	Levoglucosan	3tms	1699.2	20.2754	204	SUG	Levoglucosan$3tms	20.2771	20.2734	20.2728	20.2729	20.2761	20.2765	20.2765	20.2761	20.2762	20.2729
STD	AMDIS	Maltose	8tms / meox1	2741	29.7066	160	SUG	Maltose$meox1	29.7059	29.709	29.7083	29.705	29.7049	29.7087	29.7053	29.7083	29.7049	29.7051
LIB	MS-Search	Mannose	5tms / meox1	1882	22.267	319	SUG	Mannose$meox1	22.2704	22.2701	22.266	22.2661	22.266	22.2664	22.2698	22.266	22.266	22.2662
LIB	MS-Search	Mannose	5tms / meox2	1898	22.4382	319	SUG	Mannose$meox2	22.437	22.4367	22.4361	22.4362	22.4394	22.4432	22.4398	22.436	22.4361	22.4362
STD	AMDIS	Raffinose	11tms	3371	34.147	361	SUG	Raffinose$11tms	NF	NF	NF	NF	NF	NF	NF	NF	NF	NF
STD	AMDIS	Rhamnose	4tms / meox1	1713	20.4382	160	SUG	Rhamnose$meox1	20.4404	20.4401	20.4395	20.4362	20.436	20.4364	20.4398	20.4394	20.4395	20.4362
STD	AMDIS	Ribose	4tms / meox1	1673	19.9761	217	SUG	Ribose$4tms	19.9778	19.9775	19.9769	19.9736	19.9768	19.9772	19.9772	19.9734	19.9735	19.9736
STD	AMDIS	Succrose	8tms	2642	28.9433	305	SUG	Succrose$8tms	28.9439	28.9402	28.943	28.9397	28.9327	28.9433	28.9434	28.9396	28.9396	28.9398
STD	AMDIS	Trehalose	8tms	2745	29.7408	191	SUG	Trehalose$8tms	29.7365	29.743	29.7423	29.739	29.7389	29.7427	29.7393	29.7423	29.7423	29.7391
STD	AMDIS	Xylose	4tms / meox1	1643	19.6257	217	SUG	Xylose$meox1	19.6309	19.6238	19.6265	19.6232	19.6299	19.6269	19.6303	19.6231	19.6265	19.6267
STD	AMDIS	Xylose	4tms / meox2	1651	19.7182	217	SUG	Xylose$meox2	19.7193	19.719	19.7184	19.7185	19.7183	19.7187	19.7187	19.7183	19.715	19.7151
		Unk(1139/184)		1139	12.095	184	UNK	Unk(1139/184)	12.0933	12.0964	12.0924	12.0959	12.0957	12.0927	12.0961	12.0957	12.0924	12.0925
		Unk(1239/248)		1239	14.0029	248	UNK	Unk(1239/248)	14.0015	14.008	14.004	14.0007	14.0005	14.0009	14.0043	14.0039	14.0006	14.0007
		Unk(1250/157)		1250	14.173	157	UNK	Unk(1250/157)	14.1716	14.1747	14.1707	14.1708	14.174	14.171	14.1744	14.174	14.1707	14.1708
		Unk(1284/198)		1284	14.7465	198	UNK	Unk(1284/198)	14.7464	14.7495	14.7455	14.7456	14.7454	14.7458	14.7492	14.7488	14.7455	14.7456
		Unk(1310/199)		1310	15.1669	199	UNK	Unk(1310/199)	15.1682	15.1679	15.1639	15.164	15.1672	15.1676	15.1676	15.1672	15.1639	15.1674
		Unk(1330/184)		1330	15.4853	184	UNK	Unk(1330/184)	15.4845	15.4876	15.4836	15.4837	15.4835	15.4873	15.4874	15.487	15.4836	15.4837
		Unk(1336/117)		1336	15.5694	117	UNK	Unk(1336/117)	15.5696	15.5727	15.5686	15.5687	15.5686	15.569	15.5724	15.5686	15.5686	15.5688
		Unk(1355/145)		1355	15.8427	145	UNK	Unk(1355/145)	15.8417	15.8448	15.8407	15.8408	15.8407	15.8445	15.8445	15.8441	15.8408	15.8409
		Unk(1371/247)		1371	16.0792	247	UNK	Unk(1371/247)	16.0798	16.0829	16.0788	16.0755	16.0788	16.0792	16.0792	16.0788	16.0789	16.079
		Unk(1506/159)		1506	17.9393	159	UNK	Unk(1506/159)	17.9404	17.9401	17.9394	17.9361	17.9394	17.9398	17.9398	17.9394	17.936	17.9396
		Unk(1509/306)		1509	17.9676	306	UNK	Unk(1509/306)	17.971	17.9673	17.9666	17.9633	17.97	17.967	17.9704	17.9666	17.9666	17.9668
		Unk(1536/327)		1536	18.3252	327	UNK	Unk(1536/327)	18.3349	18.3312	18.3306	18.3307	18.3339	18.3343	18.3343	18.3339	18.334	18.3341
		Unk(1564/313)		1564	18.6706	313	UNK	Unk(1564/313)	18.6717	18.6714	18.6707	18.664	18.6741	18.6711	18.6745	18.6673	18.6673	18.6709
		Unk(1660/275)		1660	19.8212	275	UNK	Unk(1660/275)	19.8213	19.8245	19.8204	19.8205	19.8203	19.8207	19.8208	19.8204	19.8204	19.8206
		Unk(1679/243)		1679	20.0482	243	UNK	Unk(1679/243)	20.0492	20.0489	20.0483	20.045	20.0482	20.0486	20.0486	20.0483	20.0483	20.0484
		Unk(1690/277)		1690	20.1765	277	UNK	Unk(1690/277)	20.1751	20.1782	20.1776	20.1743	20.1741	20.1779	20.1813	20.1775	20.1742	20.1743
		Unk(1722/198)		1722	20.535	198	UNK	Unk(1722/198)	20.5356	20.5387	20.5313	20.5348	20.5346	20.535	20.5351	20.5347	20.5347	20.5349
		Unk(1738/394)		1738	20.7139	394	UNK	Unk(1738/394)	20.7125	20.7156	20.7116	20.7117	20.7115	20.7153	20.7153	20.7149	20.715	20.7117
		Unk(1748/259)		1748	20.8241	259	UNK	Unk(1748/259)	20.8282	20.8245	20.8238	20.8239	20.8238	20.8242	20.8276	20.8238	20.8238	20.8206
		Unk(1759/243)		1759	20.9423	243	UNK	Unk(1759/243)	20.9438	20.9401	20.9429	20.9396	20.9428	20.9432	20.9432	20.9428	20.9429	20.9396
		Unk(1791/316)		1791	21.294	316	UNK	Unk(1791/316)	21.2942	21.2939	21.2932	21.2933	21.2932	21.2936	21.2936	21.2966	21.2966	21.29
		Unk(1804/299)		1804	21.4523	299	UNK	Unk(1804/299)	21.454	21.4537	21.4497	21.4498	21.4496	21.4534	21.4534	21.4496	21.4531	21.4498
		Unk(1838/123)		1838	21.7979	123	UNK	Unk(1838/123)	21.7976	21.8007	21.7966	21.7933	21.8	21.797	21.8004	21.8	21.7966	21.7968
		Unk(1873/389)		1873	22.1704	389	UNK	Unk(1873/389)	22.1717	22.1748	22.1674	22.1675	22.1707	22.1711	22.1745	22.1707	22.1674	22.1675
		Unk(1960/495)		1960	23.0503	495	UNK	Unk(1960/495)	23.0527	23.0524	23.0518	23.0519	23.0483	23.0521	23.0521	23.0517	23.0518	23.0485
		Unk(1996/531)		1996	23.4258	531	UNK	Unk(1996/531)	23.4268	23.4266	23.4225	23.426	23.4258	23.4262	23.4263	23.4259	23.4259	23.4261
		Unk(2032/470)		2032	23.7677	470	UNK	Unk(2032/470)	23.767	23.7701	23.766	23.7696	23.7694	23.7664	23.7698	23.7694	23.7661	23.7662
		Unk(2122/399)		2122	24.5897	399	UNK	Unk(2122/399)	24.5901	24.5932	24.5892	24.5893	24.5891	24.5861	24.5895	24.5891	24.5892	24.5893
		Unk(2134/293)		2134	24.7154	293	UNK	Unk(2134/293)	24.716	24.7191	24.715	24.7117	24.715	24.7154	24.7154	24.7184	24.7151	24.7118
		Unk(2142/327)		2142	24.7986	327	UNK	Unk(2142/327)	24.801	24.8007	24.7967	24.7968	24.7966	24.8004	24.8004	24.8	24.7967	24.7968
		Unk(2222/351)		2222	25.5467	351	UNK	Unk(2222/351)	25.5459	25.549	25.545	25.5451	25.5449	25.5487	25.5487	25.5483	25.545	25.5417
		Unk(2276/337)		2276	26.002	337	UNK	Unk(2276/337)	26.0017	26.0048	26.0008	26.0009	26.0007	26.0011	26.0045	26.0041	26.0008	25.9975
		Unk(2309/337)		2309	26.2864	337	UNK	Unk(2309/337)	26.284	26.2905	26.2899	26.2832	26.283	26.2868	26.2868	26.2899	26.2865	26.2832
		Unk(2688/425)		2688	29.2966	425	UNK	Unk(2688/425)	29.2977	29.3008	29.3002	29.2969	29.2933	29.2971	29.2937	29.2967	29.2934	29.2935
		Unk(2770/369)		2770	29.9361	369	UNK	Unk(2770/369)	29.9338	29.9369	29.9396	29.9329	29.9328	29.9366	29.94	29.9362	29.9362	29.933
		Unk(2800/369)		2800	30.1687	369	UNK	Unk(2800/369)	30.1685	30.1716	30.1709	30.1642	30.1675	30.1713	30.1679	30.1675	30.1675	30.1609
		Unk(2810/257)		2810	30.2377	257	UNK	Unk(2810/257)	30.2365	30.2396	30.2389	30.239	30.2355	30.2393	30.2427	30.2355	30.2356	30.2357
		Unk(2818/443)		2818	30.2869	557	UNK	Unk(2818/443)	30.2875	30.294	30.29	30.2867	30.2865	30.2869	30.2903	30.2831	30.2866	30.2833
		Unk(2866/464)		2866	30.6132	464	UNK	Unk(2866/464)	30.61	30.6137	30.6097	30.62	30.6164	30.6134	30.6135	30.6097	30.6131	30.6064
		Unk(2895/341)		2895	30.8125	341	UNK	Unk(2895/341)	30.8113	30.8144	30.8138	30.8105	30.8103	30.8141	30.8141	30.8103	30.8104	30.8105
		Unk(2911/341)		2911	30.9164	341	UNK	Unk(2911/341)	30.9168	30.9199	30.9158	30.9125	30.9158	30.9162	30.9162	30.9158	30.9124	30.9126
		Unk(2920/369)		2920	30.9935	369	UNK	Unk(2920/369)	30.9916	30.9947	30.9975	30.9908	30.9906	30.9978	30.9978	30.9906	30.9941	30.9908
		Unk(2934/458)		2943	31.0812	458	UNK	Unk(2934/458)	31.0834	31.0797	31.0859	31.0792	31.079	31.0794	31.0828	31.079	31.0825	31.0792
		Unk(2943/531)		2943	31.1395	531	UNK	Unk(2943/531)	31.1379	31.141	31.1437	31.137	31.1403	31.1407	31.1407	31.1369	31.1369	31.1371
		Unk(2958/369)		2958	31.232	369	UNK	Unk(2958/369)	31.2331	31.2294	31.2356	31.2289	31.2321	31.2291	31.2291	31.2253	31.2288	31.2255
		Unk(2980/531)		2980	31.3821	531	UNK	Unk(2980/531)	31.3828	31.3825	31.3852	31.3785	31.3818	31.3822	31.3856	31.3784	31.3784	31.3786
		Unk(2982/369)		2982	31.3989	369	UNK	Unk(2982/369)	31.3964	31.3961	31.4022	31.4023	31.3988	31.3992	31.3992	31.392	31.3954	31.3956
		Unk(3021/369)		3021	31.664	369	UNK	Unk(3021/369)	31.6651	31.6648	31.6675	31.6642	31.6641	31.6611	31.6679	31.6607	31.6641	31.6609
		Unk(3033/531)		3033	31.7429	531	UNK	Unk(3033/531)	31.7433	31.743	31.7458	31.7391	31.7423	31.7427	31.7461	31.7389	31.739	31.7425
		Unk(3049/552)		3049	31.8494	552	UNK	Unk(3049/552)	31.8454	31.8519	31.8512	31.8445	31.8512	31.85	31.8516	31.8512	31.8478	31.8446
		Unk(3068/531)		3068	31.9812	531	UNK	Unk(3068/531)	31.978	31.9811	31.9839	31.9806	31.9804	31.9842	31.9842	31.9804	31.9805	31.9806
		Unk(3122/204)		3122	32.347	204	UNK	Unk(3122/204)	32.3454	32.3485	32.3478	32.3445	32.3444	32.3482	32.3482	32.3444	32.3444	32.3412
		Unk(3352/386)		3352	34.0094	386	UNK	Unk(3352/386)	34.0087	34.0084	34.0077	34.0112	34.0077	34.0115	34.0149	34.0077	34.0077	34.0113
		Unk(3565/361)		3565	35.5914	361	UNK	Unk(3565/361)	35.5903	35.5866	35.5996	35.5861	35.5893	35.6	35.6	35.584	35.59	35.59
		Unk(3576/591)		3576	35.6815	591	UNK	Unk(3576/591)	35.6822	35.6785	35.6812	35.6745	35.6846	35.6849	35.6816	35.6812	35.6812	35.678
		Sorbitol-13C6	6tms	1935	22.8	323	IS	Sorbitol-13C6$6tms	22.8078	22.8109	22.8068	22.8035	22.8068	22.8038	22.8106	22.8068	22.8069	22.807

## Sheet: (d) Statistics
Supplementary table 4d: Statistics
Statistical evaluation of the data was performed with R using a modified version of published scripts (Grace & Hudson, 2016). The data was log transformed and Pareto scaled prior to univariate statistics (t-test ). P-values were submitted to the Benjamini-Hochberg false discovery rate correction (colum "with FDR"). A metabolite was considered differentially accumulated when the FDR adjusted T-tes…
Metabolites	Averages		Brown-Forsythe-test		Fold change C1 / C2	Log ratio C1 / C2	Significant variations
	C1	C2	P-value	with FDR
4-Hydroxyproline$3tms	0.918217	0.492566	0.000148712	0.00135406	-1.86415	-0.898517	DOWN
alpha-Aminoadipate$3tms	0.691793	0.0607139	0.014138	0.0287749	-11.3943	-3.51024
Alanine$2tms	0.11684	0.75421	0.000129446	0.00133724	6.45505	2.69043	UP
Alanyl-Alanine$2tms	0.808342	0.862931	0.38957	0.458473	1.06753	0.0942792
Arginine$1 (Ornithine-1,5-lactam$2tms)	0.692713	0.921945	0.0251603	0.045341	1.33092	0.412422
Arginine$2 (Ornithine$3tms)	0.663275	0.938549	0.00800606	0.0197864	1.41502	0.500825
Arginine$4 (Ornithine$4tms)	0.638094	0.839158	0.0520661	0.0841816	1.3151	0.395175
Arginine$5 (Citrulline$3tms)	0.599356	0.721045	0.311371	0.374078	1.20303	0.266677
Asparagine$AVG	0.868807	0.763347	0.24973	0.310815	-1.13815	-0.186696
Aspartate$3tms	0.893995	0.514669	0.000250433	0.00188369	-1.73703	-0.79662	DOWN
Beta-Alanine$3tms	0.838644	0.543339	0.00749024	0.01884	-1.5435	-0.626207
Cysteine$3tms	0.363538	0.713557	0.0123096	0.0262908	1.96281	0.972922
Cystine$4tms	0.665076	0.69036	0.783246	0.826229	1.03802	0.0538278
GABA$3tms	0.0272538	0.605055	0.00893454	0.0210282	22.2008	4.47254
Glutamate$AVG	0.957077	0.900385	0.222158	0.282598	-1.06296	-0.0880934
Glutamine(-H2O)$AVG	0.826162	0.793569	0.755909	0.802284	-1.04107	-0.0580685
Glutamine$AVG	0.83459	0.812828	0.745315	0.795923	-1.02677	-0.038116
Glycine$3tms	0.669929	0.807882	0.0558619	0.0886616	1.20592	0.270137
Histidine$3tms	0.667007	0.812917	0.0970201	0.143457	1.21875	0.285405
Homoserine$3tms	0.587557	0.927369	0.000139134	0.00133724	1.57835	0.658416	UP
Isoleucine$2tms	0.773857	0.369974	0.0263848	0.0470574	-2.09165	-1.06464
Leucine$2tms	0.772165	0.40392	0.0272308	0.0477615	-1.91168	-0.934837
Lysine$4tms	0.779057	0.221349	0.00334098	0.0111152	-3.51959	-1.81541
Methionine$2tms	0.992485	0.663393	4.28855e-05	0.000824354	-1.49608	-0.581183
O-Acetyl-Serine$2tms	0.764193	0.745213	0.88478	0.906557	-1.02547	-0.0362844
Phenylalanine$2tms	0.817734	0.756277	0.421144	0.48572	-1.08126	-0.112717
Proline$2tms	0.0898084	0.660694	0.00291381	0.00988411	7.35671	2.87906	UP
Serine$3tms	0.94101	0.654677	7.1706e-05	0.000984563	-1.43737	-0.523427
Threonine$3tms	0.865236	0.414788	0.000487501	0.00312362	-2.08597	-1.06072	DOWN
Tryptophan$3tms	0.831909	0.542689	0.0164361	0.0330633	-1.53294	-0.616301
Tyrosine$3tms	0.571739	0.815592	0.00563538	0.0165241	1.42651	0.512491
Valine$2tms	0.828413	0.500163	0.020949	0.0389614	-1.65629	-0.727953
Alpha-Tocopherol$tms	0.875465	0.506705	0.0012869	0.00570855	-1.72776	-0.788905	DOWN
Beta-sitosterol$1tms	0.893713	0.493123	0.000601425	0.00354843	-1.81235	-0.857863	DOWN
Campesterol$1tms	0.894237	0.360536	0.00133203	0.00576101	-2.4803	-1.31052	DOWN
Cholesterol$1tms	0.714584	0.616964	0.570556	0.640949	-1.15823	-0.211918
Phytol$1tms	0.787934	0.346189	0.00899473	0.0210282	-2.27602	-1.18651
C9:0$1tms	0.90297	0.882004	0.618866	0.681935	-1.02377	-0.0338922
C12:0$1tms	0.652568	0.702301	0.584154	0.650301	1.07621	0.10596
C14:0$1tms	0.912478	0.912412	0.998901	0.998901	-1.00007	-0.000105477
C16:0$1tms	0.974549	0.829	0.0656203	0.102273	-1.17557	-0.233361
C18:0$1tms	0.87988	0.872676	0.890837	0.906557	-1.00825	-0.0118601
C18:1$1tms	0.761507	0.815137	0.459551	0.523041	1.07043	0.0981852
C18:2$1tms	0.920722	0.749532	0.138926	0.189246	-1.2284	-0.296775
C18:3$1tms	0.89063	0.604562	0.0362588	0.0627277	-1.47318	-0.558935
C20:0$1tms	0.789698	0.811575	0.815314	0.854844	1.0277	0.039423
C20:1$1tms	0.680565	0.816254	0.245907	0.308274	1.19938	0.262285
Guanine$3tms	0.65343	0.782923	0.151765	0.20353	1.19817	0.260838
Uracil$2tms	0.612843	0.892209	0.00207305	0.00815084	1.45585	0.541863
Uridine$4tms	0.100549	0.514126	0.0374804	0.0641992	5.11317	2.35422
2-Oxoglutarate$2tms	0.737448	0.85049	0.132814	0.186803	1.15329	0.205754
Aconitate$3tms	0.763595	0.635463	0.326414	0.389446	-1.20164	-0.264999
Ascorbate$4tms	0.592487	0.787738	0.0773582	0.116374	1.32954	0.410932
Citrate$4tms	0.895702	0.731947	0.021395	0.0389614	-1.22372	-0.291279
Dehydroascorbate$2	0.884017	0.760984	0.094901	0.141533	-1.16168	-0.216208
Dehydroascorbate$3	0.825894	0.606741	0.0742791	0.112722	-1.3612	-0.444877
Dehydroascorbate$6	0.584506	0.743203	0.179317	0.233246	1.27151	0.346539
Fumarate$2tms	0.879302	0.909248	0.67085	0.734538	1.03406	0.0483165
Galactonic-acid$6tms	0.588237	0.779182	0.0483724	0.0796992	1.32461	0.405564
Gallic-acid$4tms	0.688142	0.865267	0.00731534	0.01884	1.2574	0.33044
Gluconic-acid$6tms	0.617157	0.739071	0.406781	0.475494	1.19754	0.260075
Glycerate$3tms	0.845231	0.517446	0.00751422	0.01884	-1.63347	-0.707938
Glycolate$2tms	0.830387	0.768882	0.416036	0.483049	-1.07999	-0.111022
Hydroxyglutarate$3tms	0.0925421	0.663829	0.00280452	0.00988411	7.17327	2.84263	UP
Itaconate$2tms	0.853132	0.530445	0.00477602	0.0143248	-1.60833	-0.685565
Lactate$2tms	0.0561812	0.545155	0.0129552	0.027003	9.70351	3.27851
Malate$3tms	0.639632	0.86332	0.0197877	0.0376184	1.34971	0.432654
Maleate$2tms	0.342244	0.713528	0.00595371	0.0166128	2.08485	1.05994
Malonate$2tms	0.814456	0.807652	0.94796	0.953471	-1.00842	-0.0121029
Oxalate$2tms	0.509761	0.818671	0.00289391	0.00988411	1.60599	0.683464	UP
Pantothenate$3tms	0.931714	0.527375	0.00991217	0.0219847	-1.7667	-0.821057
Pipecolate$2tms	0.790933	0.329401	0.0196206	0.0376184	-2.40112	-1.26371
Pyruvate$1tms	0.633188	0.874536	0.00480255	0.0143248	1.38116	0.465883
Quinate$5tms	0.632265	0.935281	5.91498e-05	0.000930265	1.47926	0.564871
Sikimate$4tms	0.796289	0.546276	0.0497839	0.0812511	-1.45767	-0.543661
Succinate$2tms	0.425162	0.746941	0.00711338	0.0186457	1.75684	0.812983
Threonate$4tms	0.78126	0.944393	0.0128942	0.027003	1.20881	0.273585
Uric-acid$4tms	0.473502	0.805954	0.00593432	0.0166128	1.70211	0.767327
Allantoin$4tms	0.854081	0.115764	0.00120895	0.00565264	-7.37778	-2.88319	DOWN
Arabitol$5tms	0.937702	0.485849	0.000126978	0.00133724	-1.93003	-0.948621	DOWN
Erythritol$4tms	0.955461	0.428396	1.5828e-06	0.000168617	-2.23032	-1.15725	DOWN
Glycerol$3tms	0.926525	0.850402	0.190206	0.245564	-1.08951	-0.123684
Mannitol$6tms	0.358033	0.80502	0.00230097	0.00884594	2.24845	1.16893	UP
myo-inositol$6tms	0.99176	0.810416	0.00915739	0.021123	-1.22377	-0.291328
Putrescine$4tms	0.83696	0.665952	0.0553843	0.0886616	-1.25679	-0.329741
Ribitol$5tms	0.969954	0.421418	1.94933e-06	0.000168617	-2.30164	-1.20266	DOWN
Sorbitol$6tms	0.167184	0.753618	0.000645402	0.00360176	4.50772	2.1724	UP
Sulfamate$2tms	0.573336	0.865157	0.00463005	0.0143248	1.50899	0.593582
Sulfate$2tms	0.312558	0.8749	0.000356793	0.00237405	2.79916	1.485	UP
Thiodiglycol$2tms	0.49759	0.88835	0.000316854	0.00228399	1.7853	0.836169	UP
Urea$2tms	0.940045	0.692596	0.0273317	0.0477615	-1.35728	-0.440716
Xanthine$3tms	0.57776	0.830192	0.104282	0.151603	1.43691	0.522974
3-Phosphoglycerate$4tms	0.533236	0.646745	0.305963	0.372758	1.21287	0.278423
Fructose-6-P$meox1	0.469291	0.767356	0.00621952	0.0169038	1.63514	0.709413
Glucose-6-P$SUM	0.482239	0.780577	0.00386402	0.0126128	1.61865	0.694793
Glycerol-3-P$4tms	0.837618	0.593235	0.0169378	0.0335907	-1.41195	-0.49769
Myo-inositol-1P$7tms	0.852633	0.734374	0.217519	0.278746	-1.16103	-0.215411
Phosphate$3tms	0.924691	0.754754	0.134344	0.187432	-1.22516	-0.292965
Ribose-5-P$5tms	0.414542	0.677901	0.0382046	0.0647981	1.6353	0.709558
Arabinose$meox1	0.872194	0.282328	5.72039e-05	0.000930265	-3.08929	-1.62728	DOWN
Cellobiose$meox1	0.915004	0.802818	0.0586855	0.0922962	-1.13974	-0.188706
Fructose$SUM	0.808272	0.533007	0.0212443	0.0389614	-1.51644	-0.600686
Galactinol$9tms	0.902394	0.214573	1.10829e-05	0.000383469	-4.20553	-2.07229	DOWN
Galactose$meox1	0.915311	0.748652	0.0170866	0.0335907	-1.22261	-0.289967
Gentiobiose$meox1	0.219115	0.728066	0.00157735	0.00654245	3.32276	1.73238	UP
Glucopyranose$4tms	0.316413	0.841268	0.000189591	0.00156187	2.65877	1.41076	UP
Glucose$meox1	0.0823261	0.709925	0.000615335	0.00354843	8.62333	3.10825	UP
Levoglucosan$3tms	0.319503	0.707711	0.00581121	0.0166128	2.21503	1.14733
Maltose$meox1	0.11848	0.802669	2.82933e-05	0.000611843	6.77473	2.76016	UP
Mannose$meox1	0.0992448	0.656547	0.00287639	0.00988411	6.61543	2.72583	UP
Raffinose$11tms	0.150033	0.651809	0.0100779	0.0220685	4.34444	2.11917
Rhamnose$meox1	0.94077	0.426221	7.47214e-06	0.00032317	-2.20724	-1.14224	DOWN
Ribose$4tms	0.894906	0.472276	0.00124544	0.00567005	-1.89488	-0.922105	DOWN
Sucrose$8tms	0.890088	0.809653	0.167375	0.219362	-1.09935	-0.136645
Trehalose$8tms	0.27955	0.801193	0.00120787	0.00565264	2.86601	1.51904	UP
Xylose$meox2	0.72956	0.868198	0.0395894	0.0664948	1.19003	0.250998
Unk(1139/184)	0.850053	0.958683	0.147625	0.199525	1.12779	0.173502
Unk(1239/248)	0.801425	0.87546	0.138111	0.189246	1.09238	0.127474
Unk(1250/157)	0.938383	0.943964	0.851208	0.881791	1.00595	0.00855565
Unk(1284/198)	0.914243	0.800612	0.0695188	0.106431	-1.14193	-0.191475
Unk(1310/199)	0.944543	0.962916	0.586399	0.650301	1.01945	0.0277939
Unk(1330/184)	0.801017	0.696721	0.506179	0.572346	-1.1497	-0.201253
Unk(1336/117)	0.950425	0.977127	0.351089	0.416016	1.0281	0.0399743
Unk(1355/145)	0.930761	0.947706	0.696633	0.757972	1.01821	0.0260288
Unk(1371/247)	0.971779	0.883619	0.111762	0.161124	-1.09977	-0.137205
Unk(1506/159)	0.946588	0.933981	0.720973	0.77471	-1.0135	-0.0193429
Unk(1509/306)	0.320779	0.128052	0.458942	0.523041	-2.50507	-1.32485
Unk(1536/327)	0.834687	0.957441	0.0990484	0.145215	1.14707	0.197949
Unk(1564/313)	0.625735	0.580967	0.840171	0.8756	-1.07706	-0.107096
Unk(1660/275)	0.690096	0.774005	0.296482	0.363769	1.12159	0.165545
Unk(1679/243)	0.579941	0.730706	0.135827	0.187985	1.25996	0.333383
Unk(1690/277)	0.652055	0.803815	0.0683076	0.105511	1.23274	0.30187
Unk(1722/198)	0.893309	0.716513	0.020319	0.0382085	-1.24675	-0.318166
Unk(1738/394)	0.982344	0.604403	0.000221131	0.0017389	-1.62531	-0.700717	DOWN
Unk(1748/259)	0.32238	0.855407	0.000983201	0.00531543	2.65341	1.40785	UP
Unk(1759/243)	0.750443	0.0730289	0.0039769	0.0127408	-10.276	-3.3612
Unk(1791/316)	0.662722	0.510778	0.308791	0.373573	-1.29748	-0.375707
Unk(1804/299)	0.452988	0.882482	0.000548327	0.00338788	1.94814	0.962095	UP
Unk(1838/123)	0.929934	0.528371	2.49375e-05	0.000611843	-1.76	-0.815577	DOWN
Unk(1873/389)	0.785002	0.402836	0.00982982	0.0219847	-1.94869	-0.962503
Unk(1960/495)	0.793673	0.268558	0.00673804	0.0179336	-2.95531	-1.56331
Unk(1996/531)	0.359612	0.55926	0.158154	0.210466	1.55518	0.637079
Unk(2032/470)	0.730014	0.584305	0.262202	0.324007	-1.24937	-0.321202
Unk(2122/399)	0.942508	0.697095	0.00862974	0.0210274	-1.35205	-0.435148
Unk(2134/293)	0.392754	0.909719	3.82407e-06	0.000220521	2.31626	1.2118	UP
Unk(2142/327)	0.928063	0.92262	0.889551	0.906557	-1.0059	-0.00848676
Unk(2222/351)	0.981928	0.806181	0.0010577	0.0053872	-1.218	-0.284513
Unk(2276/337)	0.664764	0.686011	0.902133	0.912684	1.03196	0.0453893
Unk(2309/337)	0.593126	0.858966	0.00171149	0.00688577	1.4482	0.534264
Unk(2688/425)	0.275754	0.719096	0.00897811	0.0210282	2.60775	1.3828
Unk(2770/369)	0.304573	0.930047	2.08464e-05	0.00060107	3.05361	1.61052	UP
Unk(2800/369)	0.260766	0.871493	7.39845e-05	0.000984563	3.34205	1.74073	UP
Unk(2810/257)	0.599383	0.916689	0.000136408	0.00133724	1.52939	0.612954	UP
Unk(2818/443)	0.499963	0.774952	0.0102051	0.0220685	1.55002	0.632286
Unk(2866/464)	0.659526	0.322064	0.117633	0.168186	-2.04781	-1.03408
Unk(2895/341)	0.644132	0.90403	0.00472481	0.0143248	1.40348	0.489014
Unk(2911/341)	0.70458	0.805631	0.129187	0.183191	1.14342	0.193356
Unk(2920/369)	0.197346	0.804365	0.00158834	0.00654245	4.07591	2.02712	UP
Unk(2934/458)	0.43728	0.78979	0.0132891	0.0273692	1.80614	0.85291
Unk(2943/531)	0.795008	0.933669	0.00625345	0.0169038	1.17441	0.231941
Unk(2958/369)	0.194816	0.800416	9.75397e-05	0.00120531	4.10858	2.03864	UP
Unk(2980/531)	0.518626	0.864996	0.00290213	0.00988411	1.66786	0.737999	UP
Unk(2982/369)	0.512172	0.912097	0.000353406	0.00237405	1.78084	0.832558	UP
Unk(3021/369)	0.0352124	0.564862	0.00932219	0.0212202	16.0416	4.00374
Unk(3033/531)	0.622289	0.911965	0.00107257	0.0053872	1.4655	0.551394
Unk(3049/552)	0.248837	0.632835	0.0196187	0.0376184	2.54318	1.34663
Unk(3068/531)	0.53138	0.755699	0.0457625	0.0761242	1.42214	0.508068
Unk(3122/204)	0.314766	0.803181	0.0001834	0.00156187	2.55168	1.35144	UP
Unk(3352/386)	0.672375	0.912605	0.0010899	0.0053872	1.35729	0.440725
Unk(3565/361)	0.0306239	0.739759	0.00282719	0.00988411	24.1563	4.59433	UP
Unk(3576/591)	0.819555	0.847432	0.715794	0.773952	1.03401	0.0482554
